# Supplementary material for: Human ACE2 receptor polymorphisms and altered susceptibility to SARS-CoV-2
Source: Commun Biol. 2021 Apr 12;4:475. doi: 10.1038/s42003-021-02030-3 (PMC8041869; doi:10.1038/s42003-021-02030-3)
Supplement: Supplementary file 3 — Supplementary Data 1 [file 42003_2021_2030_MOESM3_ESM.xlsx]

## Sheet: S1- ACE2 Variation
Supplementary Data 1 - Human ACE2 protein altering population variants
Position	Mutation	Protein Consequence	Allele Count	gnomAD Allele Frequency	Primary Source	Additional Sources	Mean enrichment score (Chan et al., 2020)	Contact Residue
3	S3N	p.Ser3Asn	1	5.83625e-06	gnomAD	AsianSpecificDB
8	L8F	p.Leu8Phe	16	8.05814e-05	gnomAD	Other
9	L9P	p.Leu9Pro	1	5.62943e-06	gnomAD	Other
19	S19P	p.Ser19Pro	64	0.000312919	gnomAD	Other	2.32782
21	I21V	p.Ile21Val	2	1.0927e-05	gnomAD	Other	0.697012
21	I21T	p.Ile21Thr	1	5.46254e-06	gnomAD		0.072108
23	E23K	p.Glu23Lys	1	5.45777e-06	gnomAD		0.647777
26	K26R	p.Lys26Arg	797	0.0038833	gnomAD	AsianSpecificDB,UKBio	1.22925
26	K26E	p.Lys26Glu	1	5.45476e-06	gnomAD		0.573493
27	T27A	p.Thr27Ala	2	1.09099e-05	gnomAD		2.11342	Y
31	K31R	p.Lys31Arg	1	0	AsianSpecificDB	AsianSpecificDB	-1.60948	Y
33	N33I	p.Asn33Ile	1	0	AsianSpecificDB	AsianSpecificDB	-1.5683
34	H34R	p.His34Arg	1	0	AsianSpecificDB	AsianSpecificDB	-1.07603	Y
35	E35K	p.Glu35Lys	3	1.636e-05	gnomAD		-1.19925	Y
37	E37K	p.Glu37Lys	8	3.89708e-05	gnomAD	AsianSpecificDB	-1.34999	Y
38	D38V	p.Asp38Val	1	0	Other		-1.96373	Y
40	F40L	p.Phe40Leu	2	3.0862e-05	Gnomad		0.449052
43	S43N	p.Ser43Asn	2	0	Other
43	S43R	p.Ser43Arg	1	5.46185e-06	gnomAD
50	Y50F	p.Tyr50Phe	1	5.4817e-06	gnomAD		-0.53536
51	N51D	p.Asn51Asp	1	5.48501e-06	gnomAD		-0.500865
51	N51S	p.Asn51Ser	1	5.48781e-06	gnomAD		-1.05278
53	N53S	p.Asn53Ser	1	0	AsianSpecificDB	AsianSpecificDB
55	T55A	p.Thr55Ala	1	5.52312e-06	gnomAD
58	N58H	p.Asn58His	2	1.11702e-05	gnomAD
58	N58K	p.Asn58Lys	2	1.11867e-05	gnomAD
60	Q60R	p.Gln60Arg	2	1.12455e-05	gnomAD		0.602848
62	M62I	p.Met62Ile	1	0	AsianSpecificDB	AsianSpecificDB	-0.433222
62	M62V	p.Met62Val	1	5.66646e-06	gnomAD	AsianSpecificDB	-0.782795
64	N64K	p.Asn64Lys	3	1.4664e-05	gnomAD		1.04721
68	K68E	p.Lys68Glu	2	1.09457e-05	gnomAD	AsianSpecificDB	-1.05267
72	F72V	p.Phe72Val	1	5.47411e-06	gnomAD		-0.886735
80	A80G	p.Ala80Gly	1	0	AsianSpecificDB	AsianSpecificDB
82	M82I	p.Met82Ile	5	2.44178e-05	gnomAD		-0.428502	Y
83	Y83H	p.Tyr83His	2	0	SAS(1)	AsianSpecificDB	-0.667135	Y
84	P84T	p.Pro84Thr	1	5.4707e-06	gnomAD		-0.419132
86	Q86R	p.Gln86Arg	2	1.09411e-05	gnomAD	Other
92	T92I	p.Thr92Ile	2	1.09557e-05	gnomAD		2.53429
102	Q102P	p.Gln102Pro	3	1.47451e-05	gnomAD		1.19133
103	N103H	p.Asn103His	4	1.96661e-05	gnomAD
107	V107A	p.Val107Ala	2	1.10552e-05	gnomAD	Other
113	S113N	p.Ser113Asn	1	0	Other
115	R115Q	p.Arg115Gln	34	0.000170308	gnomAD	Other
128	S128T	p.Ser128Thr	1	5.73809e-06	gnomAD
138	P138A	p.Pro138Ala	1	5.73283e-06	gnomAD
141	C141Y	p.Cys141Tyr	1	5.8307e-06	gnomAD
154	N154K	p.Asn154Lys	2	1.09536e-05	gnomAD
158	Y158H	p.Tyr158His	1	0	Other
159	N159S	p.Asn159Ser	3	1.63682e-05	gnomAD	AsianSpecificDB,UKBio
163	W163R	p.Trp163Arg	1	5.45557e-06	gnomAD
164	A164S	p.Ala164Ser	1	5.45461e-06	gnomAD
166	E166Q	p.Glu166Gln	1	5.4536e-06	gnomAD
171	E171D	p.Glu171Asp	1	4.55519e-05	gnomAD
171	E171V	p.Glu171Val	1	5.45411e-06	gnomAD
173	G173S	p.Gly173Ser	4	2.18172e-05	gnomAD
177	R177S	p.Arg177Ser	1	0	AsianSpecificDB	AsianSpecificDB
178	P178L	p.Pro178Leu	1	5.455e-06	gnomAD
184	V184A	p.Val184Ala	8	4.36503e-05	gnomAD	AsianSpecificDB,UKBio
184	V184G	p.Val184Gly	1	4.58358e-05	gnomAD
186	L186S	p.Leu186Ser	1	5.4615e-06	gnomAD
190	M190T	p.Met190Thr	1	5.46591e-06	gnomAD
191	A191P	p.Ala191Pro	1	5.46819e-06	gnomAD
193	A193E	p.Ala193Glu	3	1.64126e-05	gnomAD
195	H195N	p.His195Asn	1	5.47627e-06	gnomAD	AsianSpecificDB
195	H195Y	p.His195Tyr	1	5.47627e-06	gnomAD
198	D198N	p.Asp198Asn	1	5.88166e-06	gnomAD
199	Y199H	p.Tyr199His	1	0	AsianSpecificDB	AsianSpecificDB
199	Y199C	p.Tyr199Cys	3	1.68777e-05	gnomAD	AsianSpecificDB
204	R204T	p.Arg204Thr	1	5.48152e-06	gnomAD	AsianSpecificDB
206	D206G	p.Asp206Gly	61	0.000299999	gnomAD	Other
207	Y207C	p.Tyr207Cys	1	5.46866e-06	gnomAD
209	V209I	p.Val209Ile	1	5.46735e-06	gnomAD
211	G211R	p.Gly211Arg	261	0.00127989	gnomAD	AsianSpecificDB,UKBio
216	D216Y	p.Asp216Tyr	1	5.46015e-06	gnomAD	Other
216	D216E	p.Asp216Glu	3	1.47049e-05	gnomAD
219	R219H	p.Arg219His	18	9.83128e-05	gnomAD	AsianSpecificDB,UKBio
219	R219C	p.Arg219Cys	71	0.000348058	gnomAD	Other
220	G220S	p.Gly220Ser	3	1.63894e-05	gnomAD	AsianSpecificDB
225	D225G	p.Asp225Gly	1	0	AsianSpecificDB	AsianSpecificDB
229	T229I	p.Thr229Ile	1	5.4787e-06	gnomAD
239	H239Q	p.His239Gln	1	5.85967e-06	gnomAD
241	H241Q	p.His241Gln	1	0	Other
242	A242V	p.Ala242Val	3	1.7254e-05	gnomAD
246	A246T	p.Ala246Thr	2	0	AsianSpecificDB	AsianSpecificDB
246	A246S	p.Ala246Ser	1	5.68311e-06	gnomAD
252	Y252C	p.Tyr252Cys	2	1.12827e-05	gnomAD	AsianSpecificDB
257	S257N	p.Ser257Asn	5	2.57054e-05	gnomAD	AsianSpecificDB
259	I259T	p.Ile259Thr	2	1.03069e-05	gnomAD
263	P263S	p.Pro263Ser	11	5.78415e-05	gnomAD	Other
266	L266F	p.Leu266Phe	1	0	Other
270	M270V	p.Met270Val	5	2.98299e-05	gnomAD	AsianSpecificDB,UKBio
280	S280Y	p.Ser280Tyr	1	5.65141e-06	gnomAD
282	T282S	p.Thr282Ser	2	0	AsianSpecificDB	AsianSpecificDB
287	Q287R	p.Gln287Arg	1	5.66046e-06	gnomAD
287	Q287K	p.Gln287Lys	1	5.65384e-06	gnomAD
290	N290H	p.Asn290His	2	1.13323e-05	gnomAD		-0.382087
291	I291K	p.Ile291Lys	3	1.70594e-05	gnomAD	Other
292	D292N	p.Asp292Asn	2	1.13967e-05	gnomAD
295	D295G	p.Asp295Gly	8	4.6594e-05	gnomAD	Other
297	M297I	p.Met297Ile	1	5.86304e-06	gnomAD
297	M297L	p.Met297Leu	1	5.85144e-06	gnomAD
300	Q300R	p.Gln300Arg	2	1.18694e-05	gnomAD
303	D303N	p.Asp303Asn	2	1.20266e-05	gnomAD	AsianSpecificDB
308	F308L	p.Phe308Leu	1	5.73365e-06	gnomAD
312	E312K	p.Glu312Lys	2	1.13409e-05	gnomAD
314	F314S	p.Phe314Ser	2	0	Other
318	V318A	p.Val318Ala	2	0	AsianSpecificDB	AsianSpecificDB
326	G326E	p.Gly326Glu	1	5.51675e-06	gnomAD		-0.905469	Y
329	E329G	p.Glu329Gly	7	3.44298e-05	gnomAD	Other	-0.506466	Y
332	M332L	p.Met332Leu	3	1.65432e-05	gnomAD
337	G337R	p.Gly337Arg	1	5.53168e-06	gnomAD
338	N338S	p.Asn338Ser	3	1.65937e-05	gnomAD
339	V339G	p.Val339Gly	1	5.53661e-06	gnomAD
341	K341R	p.Lys341Arg	81	0.000400192	gnomAD	AsianSpecificDB,UKBio
346	P346S	p.Pro346Ser	1	5.59945e-06	gnomAD		-0.0669063
352	G352V	p.Gly352Val	1	5.75218e-06	gnomAD		-1.02532
355	D355N	p.Asp355Asn	2	1.17433e-05	gnomAD	Other	-0.911052
360	M360L	p.Met360Leu	1	5.53836e-06	gnomAD
366	M366T	p.Met366Thr	2	1.09845e-05	gnomAD		0.0341968
368	D368N	p.Asp368Asn	1	5.49125e-06	gnomAD	AsianSpecificDB
374	H374R	p.His374Arg	1	5.47528e-06	gnomAD		0.110712
375	E375D	p.Glu375Asp	3	1.64213e-05	gnomAD
377	G377E	p.Gly377Glu	1	5.47345e-06	gnomAD
378	H378R	p.His378Arg	18	8.79104e-05	gnomAD	Other	0.831545
383	M383T	p.Met383Thr	1	0	AsianSpecificDB	AsianSpecificDB	0.67625
388	Q388L	p.Gln388Leu	4	2.18607e-05	gnomAD		-1.08447
389	P389H	p.Pro389His	7	3.82576e-05	gnomAD		-0.40073
397	N397D	p.Asn397Asp	3	1.46412e-05	gnomAD
398	E398K	p.Glu398Lys	1	5.46224e-06	gnomAD		0.205797
405	G405E	p.Gly405Glu	1	5.46072e-06	gnomAD
413	A413T	p.Ala413Thr	1	0	Other
417	H417R	p.His417Arg	1	0	AsianSpecificDB	AsianSpecificDB
419	K419T	p.Lys419Thr	1	5.46263e-06	gnomAD
420	S420P	p.Ser420Pro	1	4.54876e-05	gnomAD
421	I421T	p.Ile421Thr	1	5.46379e-06	gnomAD
426	P426A	p.Pro426Ala	1	5.46866e-06	gnomAD
427	D427N	p.Asp427Asn	2	0	Other
427	D427Y	p.Asp427Tyr	2	1.0948e-05	gnomAD
437	N437H	p.Asn437His	1	0	AsianSpecificDB	AsianSpecificDB
437	N437S	p.Asn437Ser	1	0	AsianSpecificDB	AsianSpecificDB
445	T445M	p.Thr445Met	1	5.86937e-06	gnomAD		0.422616
446	I446M	p.Ile446Met	1	4.53968e-05	gnomAD		0.0591718
447	V447F	p.Val447Phe	13	6.68439e-05	gnomAD
448	G448E	p.Gly448Glu	1	5.77481e-06	gnomAD
450	L450V	p.Leu450Val	1	5.71984e-06	gnomAD
455	M455I	p.Met455Ile	1	5.65163e-06	gnomAD
461	W461R	p.Trp461Arg	1	5.59851e-06	gnomAD
463	V463I	p.Val463Ile	1	5.57479e-06	gnomAD
466	G466W	p.Gly466Trp	1	5.57336e-06	gnomAD
467	E467K	p.Glu467Lys	4	2.24252e-05	gnomAD
468	I468V	p.Ile468Val	168	0.000838441	gnomAD	AsianSpecificDB,UKBio
481	K481N	p.Lys481Asn	1	0	Other
482	R482Q	p.Arg482Gln	3	1.7609e-05	gnomAD	Other
483	E483Q	p.Glu483Gln	1	0	AsianSpecificDB	AsianSpecificDB
483	E483D	p.Glu483Asp	7	4.63908e-05	gnomAD
488	V488A	p.Val488Ala	1	6.32495e-06	gnomAD
491	V491M	p.Val491Met	1	6.28828e-06	gnomAD
494	D494V	p.Asp494Val	8	4.9578e-05	gnomAD	Other
497	Y497H	p.Tyr497His	1	0	AsianSpecificDB	AsianSpecificDB
501	A501T	p.Ala501Thr	4	2.21659e-05	gnomAD	AsianSpecificDB,UKBio
504	F504I	p.Phe504Ile	2	1.26824e-05	gnomAD		-0.331803
504	F504L	p.Phe504Leu	1	4.6307e-05	gnomAD		-0.0355608
506	V506A	p.Val506Ala	1	6.56052e-06	gnomAD
509	D509Y	p.Asp509Tyr	1	0	Other		-0.942922
510	Y510H	p.Tyr510His	1	6.86304e-06	gnomAD		0.246017
511	S511P	p.Ser511Pro	1	0	AsianSpecificDB	AsianSpecificDB	-0.0965233
518	R518T	p.Arg518Thr	1	5.4904e-06	gnomAD		-0.340821
519	T519I	p.Thr519Ile	1	5.48276e-06	gnomAD
521	Y521H	p.Tyr521His	1	5.47312e-06	gnomAD
527	E527V	p.Glu527Val	1	0	AsianSpecificDB	AsianSpecificDB
532	A532T	p.Ala532Thr	10	5.46305e-05	gnomAD	AsianSpecificDB
534	K534R	p.Lys534Arg	1	5.46138e-06	gnomAD
538	P538L	p.Pro538Leu	1	5.46379e-06	gnomAD
541	K541N	p.Lys541Asn	1	0	Other
541	K541I	p.Lys541Ile	2	9.75895e-06	gnomAD
544	I544N	p.Ile544Asn	1	5.47714e-06	gnomAD
546	N546D	p.Asn546Asp	8	3.91654e-05	gnomAD
546	N546S	p.Asn546Ser	1	5.48585e-06	gnomAD
547	S547C	p.Ser547Cys	43	0.00021059	gnomAD
547	S547F	p.Ser547Phe	1	5.49058e-06	gnomAD
550	A550G	p.Ala550Gly	2	0	Other
553	K553T	p.Lys553Thr	2	9.84518e-06	gnomAD
559	R559S	p.Arg559Ser	1	5.6744e-06	gnomAD
563	S563L	p.Ser563Leu	1	5.6211e-06	gnomAD
565	P565T	p.Pro565Thr	1	0	AsianSpecificDB	AsianSpecificDB
565	P565S	p.Pro565Ser	1	5.57588e-06	gnomAD
567	T567A	p.Thr567Ala	1	5.55222e-06	gnomAD
570	L570S	p.Leu570Ser	1	4.59876e-05	gnomAD	Other
573	V573A	p.Val573Ala	2	1.09806e-05	gnomAD	Other
574	V574I	p.Val574Ile	1	5.49082e-06	gnomAD	AsianSpecificDB
574	V574A	p.Val574Ala	1	0	AsianSpecificDB	AsianSpecificDB
575	G575R	p.Gly575Arg	1	5.48799e-06	gnomAD
582	R582K	p.Arg582Lys	3	1.64348e-05	gnomAD	Other
582	R582S	p.Arg582Ser	3	1.46802e-05	gnomAD
585	L585P	p.Leu585Pro	1	5.47948e-06	gnomAD
586	N586Y	p.Asn586Tyr	2	9.78852e-06	gnomAD
588	F588S	p.Phe588Ser	1	5.48252e-06	gnomAD
589	E589G	p.Glu589Gly	1	5.48477e-06	gnomAD
593	T593N	p.Thr593Asn	3	1.47442e-05	gnomAD
595	L595V	p.Leu595Val	3	1.65411e-05	gnomAD
597	D597E	p.Asp597Glu	25	0.000123366	gnomAD	AsianSpecificDB,UKBio
608	T608I	p.Thr608Ile	1	5.67617e-06	gnomAD
609	D609N	p.Asp609Asn	3	1.71863e-05	gnomAD	Other
612	P612L	p.Pro612Leu	2	0	AsianSpecificDB	AsianSpecificDB
614	A614S	p.Ala614Ser	35	0.00017115	gnomAD	Other
614	A614T	p.Ala614Thr	1	0	Other
615	D615G	p.Asp615Gly	5	2.73928e-05	gnomAD
627	A627V	p.Ala627Val	2	1.0948e-05	gnomAD
628	L628P	p.Leu628Pro	1	0	Other
629	G629R	p.Gly629Arg	1	0	AsianSpecificDB	AsianSpecificDB
629	G629V	p.Gly629Val	1	5.47411e-06	gnomAD
630	D630H	p.Asp630His	3	1.64245e-05	gnomAD
633	Y633C	p.Tyr633Cys	1	5.93384e-06	gnomAD
637	D637N	p.Asp637Asn	3	0	Other
638	N638S	p.Asn638Ser	49	0.000253484	gnomAD	AsianSpecificDB,UKBio
638	N638D	p.Asn638Asp	1	0	AsianSpecificDB	AsianSpecificDB
644	R644Q	p.Arg644Gln	1	0	AsianSpecificDB	AsianSpecificDB
646	S646F	p.Ser646Phe	1	0	AsianSpecificDB	AsianSpecificDB
652	R652K	p.Arg652Lys	1	5.75844e-06	gnomAD
653	Q653K	p.Gln653Lys	1	0	Other
654	Y654S	p.Tyr654Ser	1	4.55208e-05	gnomAD
658	V658I	p.Val658Ile	1	5.95575e-06	gnomAD
660	N660S	p.Asn660Ser	1	5.99797e-06	gnomAD
664	L664I	p.Leu664Ile	2	0	Other
665	F665C	p.Phe665Cys	1	0	Other
667	E667V	p.Glu667Val	1	5.52077e-06	gnomAD	Other
668	E668K	p.Glu668Lys	4	2.19972e-05	gnomAD	AsianSpecificDB
671	R671Q	p.Arg671Gln	4	1.96187e-05	gnomAD
671	R671P	p.Arg671Pro	1	4.61553e-05	gnomAD
672	V672A	p.Val672Ala	1	5.48195e-06	gnomAD
672	V672L	p.Val672Leu	2	1.09705e-05	gnomAD
673	A673G	p.Ala673Gly	1	5.47921e-06	gnomAD
673	A673V	p.Ala673Val	1	5.47921e-06	gnomAD
676	K676E	p.Lys676Glu	1	0	AsianSpecificDB	AsianSpecificDB
677	P677L	p.Pro677Leu	1	5.47525e-06	gnomAD
681	F681V	p.Phe681Val	1	5.47202e-06	gnomAD
688	P688R	p.Pro688Arg	1	5.47282e-06	gnomAD
689	K689E	p.Lys689Glu	3	1.64049e-05	gnomAD
690	N690S	p.Asn690Ser	1	5.47211e-06	gnomAD
692	S692P	p.Ser692Pro	115	0.000561883	gnomAD	AsianSpecificDB,UKBio
693	D693G	p.Asp693Gly	1	5.47217e-06	gnomAD
696	P696T	p.Pro696Thr	2	1.09609e-05	gnomAD	Other
697	R697G	p.Arg697Gly	46	0.000252134	gnomAD	AsianSpecificDB,UKBio
703	A703T	p.Ala703Thr	1	0	AsianSpecificDB	AsianSpecificDB
703	A703S	p.Ala703Ser	3	1.65621e-05	gnomAD
706	M706I	p.Met706Ile	1	7.08572e-06	gnomAD
708	R708Q	p.Arg708Gln	1	6.91247e-06	gnomAD	Other
708	R708W	p.Arg708Trp	3	1.80397e-05	gnomAD
709	S709R	p.Ser709Arg	1	6.88108e-06	gnomAD
710	R710C	p.Arg710Cys	5	2.89195e-05	gnomAD	Other
710	R710H	p.Arg710His	7	3.99657e-05	gnomAD
716	R716H	p.Arg716His	15	8.18027e-05	gnomAD	Other
716	R716C	p.Arg716Cys	1	6.19149e-06	gnomAD
719	D719E	p.Asp719Glu	1	6.01525e-06	gnomAD
720	N720D	p.Asn720Asp	3054	0.016215	gnomAD	AsianSpecificDB,UKBio
720	N720S	p.Asn720Ser	1	6.00402e-06	gnomAD
726	G726R	p.Gly726Arg	2	1.15294e-05	gnomAD
726	G726E	p.Gly726Glu	1	5.76558e-06	gnomAD
729	P729L	p.Pro729Leu	2	1.00837e-05	gnomAD
730	T730K	p.Thr730Lys	1	5.63146e-06	gnomAD
731	L731F	p.Leu731Phe	286	0.00143491	gnomAD	AsianSpecificDB,UKBio
733	P733L	p.Pro733Leu	2	0	AsianSpecificDB	AsianSpecificDB
734	P734L	p.Pro734Leu	2	1.12724e-05	gnomAD	AsianSpecificDB
735	N735K	p.Asn735Lys	1	5.64127e-06	gnomAD
737	P737A	p.Pro737Ala	1	5.64723e-06	gnomAD	AsianSpecificDB
737	P737L	p.Pro737Leu	2	0	AsianSpecificDB	AsianSpecificDB
740	S740P	p.Ser740Pro	1	4.59749e-05	gnomAD
741	I741V	p.Ile741Val	20	0.000100345	gnomAD	Other
745	V745I	p.Val745Ile	2	1.01287e-05	gnomAD
751	G751E	p.Gly751Glu	2	1.1659e-05	gnomAD
752	V752M	p.Val752Met	1	0	AsianSpecificDB	AsianSpecificDB
753	I753M	p.Ile753Met	1	5.83216e-06	gnomAD	AsianSpecificDB
761	I761V	p.Ile761Val	1	6.28943e-06	gnomAD
767	D767H	p.Asp767His	2	1.34282e-05	gnomAD
768	R768W	p.Arg768Trp	2	1.38522e-05	gnomAD
769	K769E	p.Lys769Glu	1	6.92919e-06	gnomAD
771	K771R	p.Lys771Arg	1	4.53762e-05	gnomAD
772	N772S	p.Asn772Ser	12	6.02101e-05	gnomAD
774	A774G	p.Ala774Gly	1	5.61605e-06	gnomAD
774	A774P	p.Ala774Pro	1	5.61549e-06	gnomAD
774	A774T	p.Ala774Thr	1	5.61549e-06	gnomAD
776	S776R	p.Ser776Arg	1	4.55021e-05	gnomAD
781	Y781H	p.Tyr781His	3	1.4797e-05	gnomAD
782	A782V	p.Ala782Val	11	6.07839e-05	gnomAD	AsianSpecificDB,UKBio
785	D785N	p.Asp785Asn	7	3.86678e-05	gnomAD	AsianSpecificDB,UKBio
793	P793L	p.Pro793Leu	1	5.57324e-06	gnomAD
796	Q796R	p.Gln796Arg	2	1.11324e-05	gnomAD
801	V801G	p.Val801Gly	1	5.61728e-06	gnomAD	AsianSpecificDB,UKBio
802	Q802R	p.Gln802Arg	1	0	AsianSpecificDB	AsianSpecificDB
804	S804F	p.Ser804Phe	1	5.80124e-06	gnomAD
805	F805I	p.Phe805Ile	4	2.3209e-05	gnomAD
482	R482*	p.Arg482Ter	1	0	Other
244	V244fs	p.Val244LeufsTer27	1	0	Other
656	L656*	p.Leu656Ter	1	5.9153e-06	gnomAD	AsianSpecificDB
405	G405del	p.Gly405del	2	1.09215e-05	gnomAD
422	G422fs	p.Gly422ValfsTer15	1	5.46472e-06	gnomAD
116	L116*	p.Leu116Ter	1	6.43882e-06	gnomAD
313	K313del	p.Lys313del	1	5.642e-06	gnomAD
