# Supplementary material for: Human ACE2 receptor polymorphisms and altered susceptibility to SARS-CoV-2
Source: Commun Biol. 2021 Apr 12;4:475. doi: 10.1038/s42003-021-02030-3 (PMC8041869; doi:10.1038/s42003-021-02030-3)
Supplement: Supplementary file 4 — Supplementary Data 2 [file 42003_2021_2030_MOESM4_ESM.xlsx]

## Sheet: SD3 - Predicted Alter Binding
Supplementary Data 2 - ACE2 polymorphisms predicted to alter SARS-CoV/Cov-2 S-protein binding
Position	Mutation	Protein Consequence	Allele Count	gnomAD Allele Frequency	Primary Source	Additional Sources	Mean enrichment score (Chan et al., Science 2020)	Contact Residue	Strctural mechanism (Fig 2)	impact (binding to S-protein)	Suceptibility to SARS-CoV/SRAS-CoV-2 (combined interpretation)
38	D38V	p.Asp38Val	1	0	Other		-1.96373	Y	Direct	Decrease	Decrease
31	K31R	p.Lys31Arg	1	0	AsianSpecificDB	AsianSpecificDB	-1.60948	Y	Direct	Decrease	Decrease
33	N33I	p.Asn33Ile	1	0	AsianSpecificDB	AsianSpecificDB	-1.5683		Direct	Decrease	Decrease
37	E37K	p.Glu37Lys	8	3.89708e-05	gnomAD	AsianSpecificDB	-1.34999	Y	Indirect	Decrease	Decrease
35	E35K	p.Glu35Lys	3	1.636e-05	gnomAD		-1.19925	Y	Direct	Decrease	Decrease
388	Q388L	p.Gln388Leu	4	2.18607e-05	gnomAD		-1.08447		Indirect	Decrease	Decrease
34	H34R	p.His34Arg	1	0	AsianSpecificDB	AsianSpecificDB	-1.07603	Y	Direct	Decrease	Decrease
51	N51S	p.Asn51Ser	1	5.48781e-06	gnomAD		-1.05278		Indirect	Decrease	Decrease
68	K68E	p.Lys68Glu	2	1.09457e-05	gnomAD	AsianSpecificDB	-1.05267		Indirect	Decrease	Decrease
352	G352V	p.Gly352Val	1	5.75218e-06	gnomAD		-1.02532		Direct	Decrease	Decrease
509	D509Y	p.Asp509Tyr	1	0	Other		-0.942922		-	-	-
355	D355N	p.Asp355Asn	2	1.17433e-05	gnomAD	Other	-0.911052		Indirect	Decrease	Decrease
326	G326E	p.Gly326Glu	1	5.51675e-06	gnomAD		-0.905469	Y	Direct	Decrease	Decrease
72	F72V	p.Phe72Val	1	5.47411e-06	gnomAD		-0.886735		Indirect	Decrease	Decrease
62	M62V	p.Met62Val	1	5.66646e-06	gnomAD	AsianSpecificDB	-0.782795		Indirect	Decrease	Decrease
83	Y83H	p.Tyr83His	2	0	SAS(1)	AsianSpecificDB	-0.667135	Y	Direct	Decrease	Decrease
50	Y50F	p.Tyr50Phe	1	5.4817e-06	gnomAD		-0.53536		Indirect	Decrease	Decrease
329	E329G	p.Glu329Gly	7	3.44298e-05	gnomAD	Other	-0.506466	Y	-	Decrease	Decrease
51	N51D	p.Asn51Asp	1	5.48501e-06	gnomAD		-0.500865		-	Decrease	Decrease
62	M62I	p.Met62Ile	1	0	AsianSpecificDB	AsianSpecificDB	-0.433222		-	Decrease	Decrease
82	M82I	p.Met82Ile	5	2.44178e-05	gnomAD		-0.428502	Y	-	Decrease	Decrease
84	P84T	p.Pro84Thr	1	5.4707e-06	gnomAD		-0.419132		-	Decrease	Decrease
389	P389H	p.Pro389His	7	3.82576e-05	gnomAD		-0.40073		-	Decrease	Decrease
290	N290H	p.Asn290His	2	1.13323e-05	gnomAD		-0.382087		-	-	-
518	R518T	p.Arg518Thr	1	5.4904e-06	gnomAD		-0.340821		-	-	-
504	F504I	p.Phe504Ile	2	1.26824e-05	gnomAD		-0.331803		-	-	-
511	S511P	p.Ser511Pro	1	0	AsianSpecificDB	AsianSpecificDB	-0.0965233		-	-	-
346	P346S	p.Pro346Ser	1	5.59945e-06	gnomAD		-0.0669063		-	-	-
504	F504L	p.Phe504Leu	1	4.6307e-05	gnomAD		-0.0355608		-	-	-
366	M366T	p.Met366Thr	2	1.09845e-05	gnomAD		0.0341968		-	-	-
446	I446M	p.Ile446Met	1	4.53968e-05	gnomAD		0.0591718		-	-	-
21	I21T	p.Ile21Thr	1	5.46254e-06	gnomAD		0.072108		-	-	-
374	H374R	p.His374Arg	1	5.47528e-06	gnomAD		0.110712		-	-	-
398	E398K	p.Glu398Lys	1	5.46224e-06	gnomAD		0.205797		-	-	-
510	Y510H	p.Tyr510His	1	6.86304e-06	gnomAD		0.246017		-	-	-
445	T445M	p.Thr445Met	1	5.86937e-06	gnomAD		0.422616		-	-	-
40	F40L	p.Phe40Leu	2	3.0862e-05	Gnomad		0.449052		-	Increase	Increased
26	K26E	p.Lys26Glu	1	5.45476e-06	gnomAD		0.573493		-	Increase	Increased
60	Q60R	p.Gln60Arg	2	1.12455e-05	gnomAD		0.602848		-	Increase	Increased
23	E23K	p.Glu23Lys	1	5.45777e-06	gnomAD		0.647777		Indirect	Increase	Increased
383	M383T	p.Met383Thr	1	0	AsianSpecificDB	AsianSpecificDB	0.67625		-	Increase	Increased
21	I21V	p.Ile21Val	2	1.0927e-05	gnomAD	Other	0.697012		Direct	Increase	Increased
378	H378R	p.His378Arg	18	8.79104e-05	gnomAD	Other	0.831545		-	Increase	Increased
64	N64K	p.Asn64Lys	3	1.4664e-05	gnomAD		1.04721		-	Increase	Increased
102	Q102P	p.Gln102Pro	3	1.47451e-05	gnomAD		1.19133		-	Increase	Increased
26	K26R	p.Lys26Arg	797	0.0038833	gnomAD	AsianSpecificDB,UKBio	1.22925		Direct	Increase	Increased
27	T27A	p.Thr27Ala	2	1.09099e-05	gnomAD		2.11342	Y	Indirect	Increase	Increased
19	S19P	p.Ser19Pro	64	0.000312919	gnomAD	Other	2.32782		Direct	Increase	Increased
92	T92I	p.Thr92Ile	2	1.09557e-05	gnomAD		2.53429		Direct	Increase	Increased
