# Supplementary material for: Human ACE2 receptor polymorphisms and altered susceptibility to SARS-CoV-2
Source: Commun Biol. 2021 Apr 12;4:475. doi: 10.1038/s42003-021-02030-3 (PMC8041869; doi:10.1038/s42003-021-02030-3)
Supplement: Supplementary file 5 — Supplementary Data 3 [file 42003_2021_2030_MOESM5_ESM.xlsx]

## Sheet: S2- Structural Explanation
Supplementary Data 3 - Structure evaluation findings
Mutation	Categorization	Allele Count	Rationale
S19P	Direct Enhancing	64	In PDB 6LZG, S19 forms backbone interactions with RBD A475 and backbone interactions with E25 of the same helix. Although these interactions may be stabilizing, prolines are well suited for N-terminal capping of helices and the energetic cost of binding could outstrip the moderate gain achieved through one polar contact. By maintaining more of the helix, S19P could remove this slight steric hindr…
I21V	Indirect Enhancing	2	Likely weakens hydrophobic interaction with ACE2 P84 and reduces steric constraints for the bulky ACE2 Y83 to establish hydrophobic interactions with RBD F486 and polar contact with RBD N487. May also facilitate S19 interaction with the RBD.
T27A	Direct Enhancing	2	T27A removes side-backbone and backbone-backbone interactions. This could endow a1 with greater flexibility to accommodate the RBD ridge binding loop.
K26R	Direct Enhancing	797	K26R destabilizes N90 glycan while stabilizing intrahelical interaction with ACE2 D30. The N90 glycan may sterically hinder viral recognition.
T92I	Direct Enhancing	2	Prevents N90 glycosylation by mutating NxS/T glycosylation motif. Additionally, T92 is a helix capping residue. T92I would likely destabilize helix and presentation of the N90-linked glycan.
E23K	Indirect Enhancing	1	E23 is important for helical fold and likely positions K26 away for interaction with the N90 glycan.
M383T	Indirect Enhancing	1	M383T appears to stabilize the overall fold with sidechain polar contacts with I379 and Q380.
K31R	Direct disrupting	1	Loss of polar contact with CoV2 RBD Q493. This residue is distinct from CoV and represents a strengthened interaction.
N33I	Indirect disrupting	1	N33 forms backbone-backbone and sidechain-backbone contacts with ACE2 L29. Coordinates polar contacts with an H20 with ACE2 Q96 which helps to appropriately position N90 containing helix. Loss of these interactions could destabilize the central concave portion of ACE2 a1 helix resulting in loss of RBD affinity.
H34R	Direct disrupting	1	H34 establishes a polar contact with RBD Y453 and intramolecularly contacts D30. H34R would abolish both of those interactions critical for affinity.
E35K	Direct disrupting	3	E35K likely results in loss of polar contact with RBD Q493.
E37K	Indirect disrupting	8	E37 participates in numerous contacts, including an intramolecular salt-bridge with ACE2 R393 and a sidechain-mainchain polar contact with K353 on the ACE2 b-hairpin that contributes to the binding interface. E37K may unfix the position of b-hairpin relative to a1 such that K353 no longer, participates in a polar contact with RBD G396.
D38V	Direct disrupting	1	Loss of two strong polar contacts with CoV2 RBD Y449.
Y50F	Direct disrupting	2	Loss of polar contact with RBD N487but may retain some hydrophobic packing with F486.
N51S	Indirect disrupting	1	Located on the C-terminal end of a1, N51 potentially helps anchor the helix through backbone-backbone polar contact with ACE2 L359 and backbone-backbone sidechain-backbone interactions with S47. Loss of these interactions could result destabilize a1 concavity which may alter affinity.
K68E	Indirect disrupting	2	Located on the a2 helix, K68 may be important for helix-helix packing. K68E could disrupt the packing critical for the binding interface.
F72V	Indirect disrupting	1	Located on the a2 helix, F72 participates in hydrophobic interactions and appears important in positioning of a1 helix.
Y83H	Direct disrupting	2	Loss of polar contact with RBD N487
G326E	Direct disrupting	1	Induces steric clash with RBD G502
G352V	Direct disrupting	1	Steric clash with RBD Y505
D355N	Indirect disrupting	2	D355 is critical for the stability of the b-hairpin loop that forms part of the binding interface.
Q388L	Indirect disrupting	4	Q388 stabilizes a loop proximal to the ACE2-RBD interface through sidechain-backbone polar contact with ACE2 L560. Q388L would diminish this interaction.
