# Supplementary material for: Human ACE2 receptor polymorphisms and altered susceptibility to SARS-CoV-2
Source: Commun Biol. 2021 Apr 12;4:475. doi: 10.1038/s42003-021-02030-3 (PMC8041869; doi:10.1038/s42003-021-02030-3)
Supplement: Supplementary file 6 — Supplementary Data 4 [file 42003_2021_2030_MOESM6_ESM.xlsx]

## Sheet: S4 - Conservation of NxT motif
Supplementary Data 4 - Conservation of N90 glycosylation motif in annotated jawed vertebrate ACE2 orthologs
Common name	Refseq ID	Residue #90	Residue #90	Residue #91	Residue #92	Residue #93	Motif NxT/S present?
Human	NP_001358344.1	Q	N	L	T	V	Yes
house mouse	NP_081562.2	Q	T	P	I	I	No
Norway rat	NP_001012006.1	Q	N	A	T	I	No
zebrafish	XP_005169416.1	S	D	P	I	I	No
pig	NP_001116542.1	Q	T	L	I	L	No
Rhesus monkey	NP_001129168.1	Q	N	L	T	V	Yes
cattle	XP_005228485.1	Q	N	L	T	L	Yes
dog	NP_001158732.1	Q	D	S	T	V	No
rabbit	XP_002719891.1	Q	N	L	T	V	Yes
tropical clawed frog	XP_002938293.2	T	D	P	S	I	No
chicken	XP_416822.2	Q	D	A	V	T	No
chimpanzee	XP_016798468.1	Q	N	L	T	V	Yes
domestic cat	XP_023104564.1	H	N	T	T	V	Yes
sheep	XP_011961657.1	Q	N	L	T	L	Yes
rainbow trout	XP_021433278.1	S	D	P	L	I	No
Atlantic cod	XP_030232530.1	K	D	P	V	V	No
giant panda	XP_002930657.1	H	N	S	T	V	Yes
Brandt's bat	XP_014399780.1	Q	N	L	T	I	Yes
elephant shark	XP_007889845.1	S	D	N	I	I	No
domestic ferret	NP_001297119.1	Q	D	P	I	I	No
golden hamster	XP_005074266.1	Q	N	L	T	I	Yes
naked mole-rat	XP_004866157.1	Q	N	L	T	V	Yes
wild yak	XP_005903173.1	Q	N	L	T	L	Yes
barramundi perch	XP_018539189.1	K	D	Q	E	I	No
white-tufted-ear marmoset	XP_008987241.1	Q	N	L	T	V	Yes
horse	XP_001490241.1	Q	N	L	T	V	Yes
greater amberjack	XP_022605054.1	K	N	P	E	I	No
turquoise killifish	XP_015808977.1	K	D	P	E	V	No
two-lined caecilian	XP_029459086.1	T	E	P	E	I	No
Microcaecilia unicolor	XP_030058174.1	T	D	P	E	T	No
Mexican tetra	XP_022523929.1	S	D	E	L	V	No
coelacanth	XP_005997915.2	T	D	P	H	I	No
spotted gar	XP_006639185.1	A	D	K	K	I	No
Atlantic herring	XP_031414786.1	N	D	L	E	I	No
goldfish	XP_026131313.1	S	D	P	L	I	No
channel catfish	XP_017313836.1	S	D	H	E	V	No
electric eel	XP_026867211.1	T	D	P	E	I	No
northern pike	XP_010884777.1	K	D	P	L	I	No
Atlantic salmon	XP_014062928.1	.	.	.	.	.	NA
Arctic char	XP_023998967.1	S	V	I	I	D	No
mummichog	XP_021178197.1	K	D	P	Q	I	No
guppy	XP_008402714.1	S	D	P	V	I	No
southern platyfish	XP_005799835.1	N	D	P	V	I	No
Nile tilapia	XP_003445853.2	N	D	L	E	I	No
Burton's mouthbrooder	XP_005943362.1	N	D	L	E	I	No
eastern happy	XP_026020155.1	N	D	L	E	I	No
yellow perch	XP_028441363.1	K	D	P	E	I	No
gilthead seabream	XP_030271236.1	K	D	R	E	L	No
black rockcod	XP_010790455.1	T	D	A	T	I	No
Japanese flounder	XP_019935235.1	K	D	A	K	I	No
Green sea turtle	XP_007070561.1	M	D	P	I	V	No
Painted turtle	XP_023964517.1	T	D	P	I	V	No
American alligator	XP_019350687.1	M	D	P	L	I	No
Australian saltwater crocodile	XP_019384826.1	.	D	P	V	I	No
mainland tiger snake	XP_026530754.1	S	N	E	T	I	Yes
Pseudonaja textilis	XP_026570054.1	A	N	E	T	I	Yes
emu	XP_025976569.1	T	D	D	L	I	No
mallard	XP_012949915.2	Q	D	P	L	L	No
chimney swift	XP_009992128.1	S	D	A	L	I	No
rock pigeon	XP_021154486.1	Q	D	D	L	T	No
peregrine falcon	XP_005231984.2	Q	D	A	L	T	No
white-tailed eagle	XP_009925641.1	Q	D	D	L	T	No
helmeted guineafowl	XP_021240731.1	Q	D	A	V	T	No
Ring-necked pheasant	XP_031451919.1	Q	D	A	A	T	No
turkey	XP_019467554.1	Q	D	A	A	T	No
Common canary	XP_009087922.1	K	D	D	L	T	No
Great Tit	XP_015486815.1	T	D	D	L	T	No
Common starling	XP_014731370.1	T	D	D	L	I	No
great cormorant	XP_009509070.1	Q	D	A	L	T	No
emperor penguin	XP_009275140.1	Q	D	A	L	T	No
Adelie penguin	XP_009323767.1	Q	D	T	L	T	No
Anna's hummingbird	XP_008492997.2	T	D	A	L	I	No
platypus	XP_001515597.2	S	D	R	S	L	No
Tasmanian devil	XP_031814825.1	S	A	Y	P	I	No
nine-banded armadillo	XP_004449124.1	S	N	L	T	N	Yes
western European hedgehog	XP_007538670.1	Q	N	P	T	V	No
small Madagascar hedgehog	XP_004710002.1	T	D	P	I	I	No
black flying fox	XP_006911709.1	Q	D	P	I	L	No
Egyptian rousette	XP_015974412.1	Q	D	P	E	L	No
common vampire bat	XP_024425698.1	K	D	V	N	V	No
Tufted capuchin	XP_032141854.1	Q	N	L	T	V	Yes
sooty mangabey	XP_011891198.1	Q	N	L	T	V	Yes
crab-eating macaque	XP_005593094.1	Q	N	L	T	V	Yes
pig-tailed macaque	XP_011733505.1	Q	N	L	T	V	Yes
olive baboon	XP_021788732.1	Q	N	L	T	V	Yes
gelada	XP_025227847.1	Q	N	L	T	V	Yes
drill	XP_011850923.1	Q	N	L	T	V	Yes
western gorilla	XP_018874749.1	Q	N	L	T	I	Yes
pygmy chimpanzee	XP_008972428.1	Q	N	L	T	V	Yes
Sumatran orangutan	NP_001124604.1	Q	N	L	T	V	Yes
red fox	XP_025842512.1	Q	D	S	T	V	No
leopard	XP_019273508.1	H	N	T	T	V	Yes
puma	XP_025790417.1	H	N	T	T	V	Yes
California sea lion	XP_027465353.1	Q	D	S	T	V	No
Pacific walrus	XP_004415448.1	Q	D	S	T	V	No
Weddell seal	XP_030886750.1	.	.	.	.	.	NA
harbor seal	XP_032245506.1	Q	D	S	T	V	No
long-finned pilot whale	XP_030703991.1	R	N	L	T	L	Yes
killer whale	XP_004269705.1	R	N	L	T	L	Yes
common bottlenose dolphin	XP_019781177.1	R	N	L	T	L	Yes
beluga whale	XP_022418360.1	R	N	L	T	L	Yes
sperm whale	XP_023971279.1	Q	N	L	T	L	Yes
African savanna elephant	XP_023410960.1	S	S	S	I	I	No
ass	XP_014713133.1	Q	N	L	T	V	Yes
Przewalski's horse	XP_008542995.1	Q	N	L	T	V	Yes
Bactrian camel	XP_010966303.1	Q	N	V	T	L	Yes
Arabian camel	XP_010991717.1	Q	N	V	T	L	Yes
Odocoileus virginianus texanus	XP_020768965.1	Q	N	L	T	L	Yes
zebu cattle	XP_019811719.1	Q	N	L	T	L	Yes
goat	NP_001277036.1	Q	N	L	T	L	Yes
Malayan pangolin	XP_017505746.1	Q	N	D	T	I	Yes
American pika	XP_004597549.2	Q	N	L	T	T	Yes
Alpine marmot	XP_015343540.1	Q	N	F	T	L	Yes
Arctic ground squirrel	XP_026252505.1	Q	N	F	T	L	Yes
Ord's kangaroo rat	XP_012887572.1	Q	N	P	I	L	No
Chinese hamster	XP_003503283.1	Q	N	L	I	I	No
white-footed mouse	XP_028743609.1	P	N	L	I	I	No
Ryukyu mouse	XP_021009138.1	Q	T	P	I	I	No
shrew mouse	XP_021043935.1	Q	N	P	V	I	No
domestic guinea pig	XP_023417808.1	Q	N	L	T	V	Yes
degu	XP_023575315.1	Q	N	L	T	V	Yes
gray short-tailed opossum	XP_007500935.1	T	N	A	T	V	Yes
Chinese soft-shelled turtle	XP_006122891.1	T	N	H	T	V	Yes
Bolivian squirrel monkey	XP_010334925.1	Q	N	L	T	V	Yes
reedfish	XP_028655640.1	S	N	Y	T	I	Yes
green anole	XP_008105455.1	N	N	D	T	I	Yes
Cape elephant shrew	XP_006892457.1	S	D	P	S	I	No
sheepshead minnow	XP_015226730.1	K	D	L	Q	I	No
polar bear	XP_008694637.1	H	N	S	T	V	Yes
big brown bat	XP_008153150.1	Q	N	L	T	I	Yes
Hawaiian monk seal	XP_021536480.1	Q	D	S	T	L	No
common wombat	XP_027691156.1	S	D	P	Q	I	No
Opisthocomus hoazin	XP_009938970.1	Q	D	A	L	T	No
Northern fulmar	XP_009574896.1	H	D	A	L	T	No
Nothoprocta perdicaria	XP_025891105.1	K	N	D	L	I	No
hybrid cattle	XP_027389727.1	Q	N	L	T	L	Yes
alpaca	XP_006212709.1	E	N	V	T	L	Yes
gray mouse lemur	XP_020140826.1	Q	N	L	T	I	Yes
small-eared galago	XP_003791912.1	Q	N	R	T	V	Yes
Indian medaka	XP_024150631.1	K	D	P	E	I	No
torafugu	XP_029702274.1	K	N	A	E	I	No
Monterrey platyfish	XP_027871671.1	N	D	P	V	I	No
cheetah	XP_026910297.1	H	N	T	T	V	Yes
long-tailed chinchilla	XP_013362428.1	Q	N	L	T	V	Yes
northern fur seal	XP_025713397.1	Q	D	S	T	V	No
Steller sea lion	XP_027970822.1	Q	D	S	T	V	No
Western terrestrial garter snake	XP_032082934.1	T	N	E	T	I	Yes
Thamnophis sirtalis	XP_013926936.1	T	N	E	T	I	Yes
southern multimammate mouse	XP_031226742.1	K	T	P	I	I	No
Dalmatian pelican	XP_009478920.1	Q	D	D	L	T	No
ermine	XP_032187677.1	Q	D	P	I	I	No
mangrove rivulus	XP_017295385.1	H	D	P	T	V	No
meerkat	XP_029786256.1	Q	N	T	T	V	Yes
red-throated loon	XP_009816127.1	Q	D	A	L	I	Yes
Ma's night monkey	XP_012290105.1	Q	N	L	T	V	Yes
koala	XP_020863153.1	S	D	P	Q	I	No
Chinese alligator	XP_025066628.1	.	D	P	L	I	No
narwhal	XP_029095804.1	R	N	L	T	L	Yes
European shrew	XP_004612266.1	T	D	P	K	V	No
red-bellied piranha	XP_017550079.1	S	D	P	L	I	No
thirteen-lined ground squirrel	XP_005316051.3	Q	N	F	T	L	Yes
Bison bison bison	XP_010833001.1	Q	N	L	T	L	Yes
swamp eel	XP_020465646.1	R	D	A	E	I	No
white-throated sparrow	XP_005491832.2	T	D	E	L	T	No
Oreochromis aureus	XP_031584810.1	N	D	L	E	I	No
Amazon molly	XP_007560208.1	N	D	P	V	I	No
sailfin molly	XP_014895313.1	N	D	P	V	I	No
Poecilia mexicana	XP_014837025.1	N	D	P	V	I	No
medium ground-finch	XP_005426221.1	T	D	E	L	T	No
killdeer	XP_009887331.1	Q	D	P	L	I	No
lesser Egyptian jerboa	XP_004671523.1	Q	N	P	T	I	No
bald eagle	XP_010579828.1	Q	D	D	L	T	No
Austrofundulus limnaeus	XP_013888928.1	N	D	P	N	I	No
brown roatelo	XP_010178703.1	Q	D	P	L	I	No
Red-legged seriema	XP_009703695.1	Q	D	A	L	T	No
sunbittern	XP_010156467.1	Q	D	A	L	I	No
common cuckoo	XP_009563864.1	Q	D	A	L	T	No
Barn owl	XP_009969209.1	Q	D	A	L	T	No
Cottoperca gobio	XP_029283581.1	R	D	S	T	I	No
ballan wrasse	XP_020493627.1	T	I	P	E	I	No
rifleman	XP_009082150.1	.	.	.	.	.	NA
bar-tailed trogon	XP_009867056.1	G	D	D	L	I	No
speckled mousebird	XP_010206054.1	.	.	.	.	.	NA
carmine bee-eater	XP_008937519.1	Q	N	A	T	T	Yes
little brown bat	XP_023609437.1	Q	N	S	T	I	Yes
zebra finch	XP_002194303.3	A	D	D	P	T	No
collared flycatcher	XP_005037422.1	T	D	D	L	T	No
green monkey	XP_007989304.1	Q	N	L	T	V	Yes
Canada lynx	XP_030160839.1	H	N	T	T	I	Yes
black snub-nosed monkey	XP_017744069.1	Q	N	L	T	V	Yes
golden snub-nosed monkey	XP_010364367.2	Q	N	L	T	V	Yes
	XP_003261132.2	Q	N	L	T	I	Yes
flier cichlid	XP_030582139.1	Q	D	L	E	I	No
climbing perch	XP_026233431.1	S	D	P	E	I	No
Amur tiger	XP_007090142.1	H	N	T	T	V	Yes
prairie vole	XP_005358818.1	Q	N	L	L	L	No
spiny chromis	XP_022063988.1	T	D	P	E	I	No
clown anemonefish	XP_023124156.1	K	D	P	E	I	No
American crow	XP_017583883.1	.	.	.	.	.	NA
Camarhynchus parvulus	XP_030811385.1	T	D	E	L	T	No
water buffalo	XP_006041602.1	Q	N	L	T	L	Yes
pale spear-nosed bat	XP_028378317.1	T	D	V	T	V	No
Pacific white-sided dolphin	XP_026951598.1	R	N	L	T	L	Yes
yellow-bellied marmot	XP_027802308.1	Q	N	F	T	L	Yes
Japanese quail	XP_015742063.1	Q	D	A	V	T	No
white-throated tinamou	XP_010217584.1	K	D	D	L	I	No
Gharial	XP_019381060.1	.	D	P	L	I	No
White-tailed tropicbird	XP_010290019.1	Q	D	A	L	T	No
central bearded dragon	XP_020642422.1	S	N	E	T	I	Yes
Protobothrops mucrosquamatus	XP_029140508.1	T	N	E	T	I	Yes
zebra mbuna	XP_004543482.1	N	D	L	E	I	No
tiger tail seahorse	XP_019742561.1	K	D	P	Q	I	No
Asian bonytongue	XP_018584732.1	T	D	P	T	V	No
saffron-crested tyrant-manakin	XP_027544864.1	E	D	N	L	I	No
Ursus arctos horribilis	XP_026333865.1	H	N	S	T	V	Yes
Downy woodpecker	XP_009909849.1	.	.	.	.	.	NA
Yangtze River dolphin	XP_007466389.1	Q	N	L	T	L	Yes
red-crested turaco	XP_009978415.1	Q	D	A	L	I	No
Nanorana parkeri	XP_018418558.1	T	D	E	M	L	No
crested ibis	XP_009474590.1	Q	D	A	L	T	No
large flying fox	XP_011361275.1	Q	D	P	I	L	No
star-nosed mole	XP_012585871.1	Q	D	P	I	V	No
bicolor damselfish	XP_008290762.1	K	D	P	E	I	No
Gekko japonicus	XP_015273067.1	S	D	P	H	I	No
great blue-spotted mudskipper	XP_020781598.1	K	D	R	E	I	No
blue tit	XP_023774184.1	T	D	D	L	T	No
Siamese fighting fish	XP_028999570.1	S	D	P	E	I	No
willow flycatcher	XP_027757151.1	E	D	N	L	I	No
live sharksucker	XP_029354066.1	K	D	P	E	I	No
Buceros rhinoceros silvestris	XP_010136813.1	Q	H	D	L	T	No
Kea	XP_010012481.1	.	.	.	.	.	NA
Burmese python	XP_007431942.2	T	D	E	T	I	No
Tibetan ground-tit	XP_005516712.1	T	D	D	L	T	No
jewelled blenny	XP_029949252.1	S	D	P	E	I	No
Cape golden mole	XP_006835673.1	S	N	S	T	I	Yes
great roundleaf bat	XP_019522936.1	Q	N	A	T	I	Yes
Macqueen's bustard	XP_010120523.1	Q	D	A	L	T	No
cuckoo roller	XP_009954393.1	Q	D	A	L	T	No
little egret	XP_009638257.1	E	D	D	A	T	No
burrowing owl	XP_026705725.1	Q	D	A	L	T	No
ruff	XP_014815705.1	Q	D	D	L	T	No
Apteryx mantelli mantelli	XP_013805736.1	K	D	D	L	I	No
zig-zag eel	XP_026175949.1	R	D	P	E	I	No
Indian glassy fish	XP_028257887.1	T	D	P	E	I	No
large yellow croaker	XP_010730146.1	K	N	P	I	I	No
Aquila chrysaetos canadensis	XP_011587755.1	Q	D	D	L	T	No
tufted duck	XP_032058386.1	Q	D	P	L	L	No
Aquila chrysaetos chrysaetos	XP_029855025.1	Q	D	D	L	T	No
Myotis davidii	XP_006775273.1	Q	N	P	T	I	Yes
prairie deer mouse	XP_006973269.1	Q	N	L	I	I	No
yellow-throated sandgrouse	XP_010084373.1	Q	D	V	L	T	No
tongue sole	XP_016887914.1	K	D	P	E	I	No
Chinese tree shrew	XP_006164754.1	Q	D	T	T	E	No
chuck-will's-widow	XP_010169238.1	Q	D	A	L	I	No
pike-perch	XP_031162227.1	K	D	P	E	I	No
dingo	XP_025292925.1	Q	D	S	T	V	No
Miniopterus natalensis	XP_016058453.1	Q	N	S	S	T	Yes
Bengalese finch	XP_021388026.1	A	D	D	P	T	No
denticle herring	XP_028837781.1	T	D	P	T	N	No
Cichlid	XP_005724169.1	N	D	L	E	I	No
Okarito brown kiwi	XP_025942946.1	K	D	D	L	I	No
Balaenoptera acutorostrata scammoni	XP_028020351.1	Q	N	L	T	L	Yes
striped catfish	XP_026803610.1	S	D	Q	E	I	No
blue-crowned manakin	XP_017667729.1	E	D	N	L	I	No
golden-collared manakin	XP_017939494.2	D	D	N	L	I	No
Saker falcon	XP_005443093.2	Q	D	A	L	T	No
Coquerel's sifaka	XP_012494185.1	Q	N	V	T	V	Yes
Anser cygnoides domesticus	XP_013039300.1	Q	D	P	L	I	No
White-ruffed manakin	XP_027494818.1	E	D	N	L	I	No
Wild Bactrian camel	XP_006194263.1	Q	N	V	T	L	Yes
wolf-eel	XP_031702716.1	N	D	T	K	I	No
blunt-snouted clingfish	XP_028297875.1	T	D	L	G	I	No
Struthio camelus australis	XP_009667495.1	N	D	D	L	I	No
Grammomys surdaster	XP_028617961.1	K	T	P	I	I	No
pinecone soldierfish	XP_029904152.1	T	D	P	E	I	No
Ugandan red Colobus	XP_023054821.1	Q	N	L	T	V	Yes
Wire-tailed manakin	XP_027593974.1	D	D	N	L	I	No
Damara mole-rat	XP_010643477.1	Q	N	L	T	V	Yes
Corvus cornix cornix	XP_010392735.2	T	D	D	L	T	No
Upper Galilee mountains blind mole rat	XP_008839098.1	Q	D	L	V	I	No
New Caledonian crow	XP_031956594.1	T	D	D	L	T	No
Orycteropus afer afer	XP_007951028.1	S	N	S	T	I	Yes
yellow catfish	XP_027024524.1	S	D	P	E	T	No
Sinocyclocheilus anshuiensis	XP_016345325.1	S	D	P	L	I	No
Paramormyrops kingsleyae	XP_023679669.1	T	D	P	T	I	No
Yangtze finless porpoise	XP_024599894.1	R	N	P	T	L	No
Cebus capucinus imitator	XP_017367865.1	Q	N	L	T	V	Yes
Goodes thornscrub tortoise	XP_030407881.1	T	D	P	I	V	No
Seriola lalandi dorsalis	XP_023257445.1	K	N	P	E	I	No
Philippine tarsier	XP_008062810.1	Q	N	S	T	I	Yes
Kakapo	XP_030332639.1	E	D	A	L	T	No
budgerigar	XP_005151516.1	Q	D	A	L	T	No
southern white rhinoceros	XP_004435206.1	Q	N	V	T	V	Yes
Florida manatee	XP_004386381.1	S	S	S	V	I	No
Enhydra lutris kenyoni	XP_022374078.1	Q	D	P	I	N	No
