# Supplementary material for: Human ACE2 receptor polymorphisms and altered susceptibility to SARS-CoV-2
Source: Commun Biol. 2021 Apr 12;4:475. doi: 10.1038/s42003-021-02030-3 (PMC8041869; doi:10.1038/s42003-021-02030-3)
Supplement: Supplementary file 7 — Supplementary Data 5 [file 42003_2021_2030_MOESM7_ESM.xlsx]

## Sheet: Coversheet
Supplementary Data 5: ELISA-based measurement of binding affinity of SARS-CoV-2 S-RBD, S1 and S-trimer
1) ELISA assay measuring the affinity of ACE2-Fc WT or variants for (a) SARS-CoV-2 S-RBD
2) ELISA assay measuring the affinity of ACE2-Fc WT or variants for SARS-CoV-2 S1 protein
3) ELISA assay measuring the affinity of ACE2-Fc WT or variants for SARS-CoV-2 S1 trimer protein

## Sheet: 1) CoV2-RBD
ELISA assay measuring the affinity of ACE2-Fc WT or variants for SARS-CoV-2 S-RBD
Layout
	1	2	3	4	5	6
A	hACE2-WT	S19P	K26R	K31R	E37K	T92I	Well ID
	157.89	157.89	157.89	157.89	157.89	157.89	Conc/Dil
B	hACE2-WT	S19P	K26R	K31R	E37K	T92I	Well ID
	52.63	52.63	52.63	52.63	52.63	52.63	Conc/Dil
C	hACE2-WT	S19P	K26R	K31R	E37K	T92I	Well ID
	17.5432	17.5432	17.5432	17.5432	17.5432	17.5432	Conc/Dil
D	hACE2-WT	S19P	K26R	K31R	E37K	T92I	Well ID
	5.84777	5.84777	5.84777	5.84777	5.84777	5.84777	Conc/Dil
E	hACE2-WT	S19P	K26R	K31R	E37K	T92I	Well ID
	1.94926	1.94926	1.94926	1.94926	1.94926	1.94926	Conc/Dil
F	hACE2-WT	S19P	K26R	K31R	E37K	T92I	Well ID
	0.649802	0.649802	0.649802	0.649802	0.649802	0.649802	Conc/Dil
G	hACE2-WT	S19P	K26R	K31R	E37K	T92I	Well ID
	0.216584	0.216584	0.216584	0.216584	0.216584	0.216584	Conc/Dil
H	hACE2-WT	S19P	K26R	K31R	E37K	T92I	Well ID
	0	0	0	0	0	0	Conc/Dil
Actual Temperature:	0
Actual Temperature:	0
Results
	1	2	3	4	5	6
A	0.939	0.935	0.978	0.488	0.781	1.025	OD 450
	0.038	0.039	0.039	0.045	0.039	0.039	OD 650
	0.901	0.896	0.939	0.443	0.742	0.986	Final value (OD450-OD650)
	157.89	157.89	157.89	157.89	157.89	157.89	nM (concentration)
B	0.987	0.951	0.844	0.343	0.638	1.063	OD 450
	0.037	0.038	0.038	0.038	0.037	0.039	OD 650
	0.95	0.913	0.806	0.305	0.601	1.024	Final value (OD450-OD650)
	52.63	52.63	52.63	52.63	52.63	52.63	nM (concentration)
C	0.971	0.924	0.939	0.139	0.473	1.043	OD 450
	0.035	0.039	0.037	0.037	0.037	0.037	OD 650
	0.936	0.885	0.902	0.102	0.436	1.006	Final value (OD450-OD650)
	17.5432	17.5432	17.5432	17.5432	17.5432	17.5432	nM (concentration)
D	0.862	0.744	0.907	0.075	0.225	0.951	OD 450
	0.038	0.038	0.038	0.038	0.038	0.032	OD 650
	0.824	0.706	0.869	0.037	0.187	0.919	Final value (OD450-OD650)
	5.84777	5.84777	5.84777	5.84777	5.84777	5.84777	nM (concentration)
E	0.67	0.607	0.741	0.056	0.117	0.786	OD 450
	0.037	0.037	0.037	0.037	0.037	0.038	OD 650
	0.633	0.57	0.704	0.019	0.08	0.748	Final value (OD450-OD650)
	1.94926	1.94926	1.94926	1.94926	1.94926	1.94926	nM (concentration)
F	0.434	0.397	0.501	0.051	0.068	0.645	OD 450
	0.038	0.038	0.038	0.039	0.038	0.039	OD 650
	0.396	0.359	0.463	0.012	0.03	0.606	Final value (OD450-OD650)
	0.649802	0.649802	0.649802	0.649802	0.649802	0.649802	nM (concentration)
G	0.208	0.189	0.231	0.058	0.054	0.396	OD 450
	0.038	0.036	0.039	0.047	0.038	0.038	OD 650
	0.17	0.153	0.192	0.011	0.016	0.358	Final value (OD450-OD650)
	0.216584	0.216584	0.216584	0.216584	0.216584	0.216584	nM (concentration)
H	0.048	0.047	0.047	0.047	0.047	0.048	OD 450
	0.038	0.038	0.038	0.038	0.038	0.038	OD 650
	0.01	0.009	0.009	0.009	0.009	0.01	Final value (OD450-OD650)
	0	0	0	0	0	0	nM (concentration)
StdCurve Fitting Results
Curve Name	Curve Formula	A	B	R2
StdCurve	Y=A*X+B	#N/A	#N/A	#N/A

## Sheet: 2) CoV2-S1
ELISA assay measuring the affinity of ACE2-Fc WT or variants for SARS-CoV-2 S1 protein
Layout
	1	2	3	4	5	6
A	hACE2-WT	S19P	K26R	K31R	E37K	T92I	Well ID
	157.89	157.89	157.89	157.89	157.89	157.89	Conc/Dil
B	hACE2-WT	S19P	K26R	K31R	E37K	T92I	Well ID
	52.63	52.63	52.63	52.63	52.63	52.63	Conc/Dil
C	hACE2-WT	S19P	K26R	K31R	E37K	T92I	Well ID
	17.5432	17.5432	17.5432	17.5432	17.5432	17.5432	Conc/Dil
D	hACE2-WT	S19P	K26R	K31R	E37K	T92I	Well ID
	5.84777	5.84777	5.84777	5.84777	5.84777	5.84777	Conc/Dil
E	hACE2-WT	S19P	K26R	K31R	E37K	T92I	Well ID
	1.94926	1.94926	1.94926	1.94926	1.94926	1.94926	Conc/Dil
F	hACE2-WT	S19P	K26R	K31R	E37K	T92I	Well ID
	0.649802	0.649802	0.649802	0.649802	0.649802	0.649802	Conc/Dil
G	hACE2-WT	S19P	K26R	K31R	E37K	T92I	Well ID
	0.216584	0.216584	0.216584	0.216584	0.216584	0.216584	Conc/Dil
H	hACE2-WT	S19P	K26R	K31R	E37K	T92I	Well ID
	0	0	0	0	0	0	Conc/Dil
Actual Temperature:	0
Actual Temperature:	0
Results
	hACE2-WT	S19P	K26R	K31R	E37K	T92I
	1	2	3	4	5	6
A	0.683	0.744	0.713	0.105	0.129	0.786	OD 450
	0.037	0.038	0.038	0.037	0.038	0.039	OD 650
	0.646	0.706	0.675	0.068	0.091	0.747	Final value (OD450-OD650)
	157.89	157.89	157.89	157.89	157.89	157.89	nM (concentration)
B	0.507	0.336	0.623	0.05	0.061	0.681	OD 450
	0.037	0.039	0.037	0.037	0.037	0.037	OD 650
	0.47	0.297	0.586	0.013	0.024	0.644	Final value (OD450-OD650)
	52.63	52.63	52.63	52.63	52.63	52.63	nM (concentration)
C	0.506	0.632	0.594	0.066	0.064	0.642	OD 450
	0.038	0.036	0.037	0.034	0.037	0.038	OD 650
	0.468	0.596	0.557	0.032	0.027	0.604	Final value (OD450-OD650)
	17.5432	17.5432	17.5432	17.5432	17.5432	17.5432	nM (concentration)
D	0.243	0.36	0.385	0.044	0.043	0.477	OD 450
	0.037	0.037	0.037	0.039	0.037	0.037	OD 650
	0.206	0.323	0.348	0.005	0.006	0.44	Final value (OD450-OD650)
	5.84777	5.84777	5.84777	5.84777	5.84777	5.84777	nM (concentration)
E	0.145	0.224	0.246	0.046	0.042	0.35	OD 450
	0.037	0.038	0.037	0.038	0.037	0.038	OD 650
	0.108	0.186	0.209	0.008	0.005	0.312	Final value (OD450-OD650)
	1.94926	1.94926	1.94926	1.94926	1.94926	1.94926	nM (concentration)
F	0.071	0.111	0.135	0.044	0.041	0.203	OD 450
	0.034	0.036	0.038	0.036	0.037	0.038	OD 650
	0.037	0.075	0.097	0.008	0.004	0.165	Final value (OD450-OD650)
	0.649802	0.649802	0.649802	0.649802	0.649802	0.649802	nM (concentration)
G	0.052	0.067	0.081	0.042	0.042	0.113	OD 450
	0.037	0.038	0.039	0.038	0.038	0.039	OD 650
	0.015	0.029	0.042	0.004	0.004	0.074	Final value (OD450-OD650)
	0.216584	0.216584	0.216584	0.216584	0.216584	0.216584	nM (concentration)
H	0.034	0.058	0.043	0.043	0.042	0.044	OD 450
	0.039	0.04	0.038	0.039	0.038	0.039	OD 650
	-0.005	0.018	0.005	0.004	0.004	0.005	Final value (OD450-OD650)
	0	0	0	0	0	0	nM (concentration)
StdCurve Fitting Results
Curve Name	Curve Formula	A	B	R2
StdCurve	Y=A*X+B	#N/A	#N/A	#N/A

## Sheet: 3) COV2-S1Trimer
ELISA assay measuring the affinity of ACE2-Fc WT or variants for SARS-CoV-2 S1 trimer protein
Layout
	1	2	3	4	5	6
A	hACE2-WT	S19P	K26R	K31R	E37K	T92I	Well ID
	157.89	157.89	157.89	157.89	157.89	157.89	Conc/Dil
B	hACE2-WT	S19P	K26R	K31R	E37K	T92I	Well ID
	52.63	52.63	52.63	52.63	52.63	52.63	Conc/Dil
C	hACE2-WT	S19P	K26R	K31R	E37K	T92I	Well ID
	17.5432	17.5432	17.5432	17.5432	17.5432	17.5432	Conc/Dil
D	hACE2-WT	S19P	K26R	K31R	E37K	T92I	Well ID
	5.84777	5.84777	5.84777	5.84777	5.84777	5.84777	Conc/Dil
E	hACE2-WT	S19P	K26R	K31R	E37K	T92I	Well ID
	1.94926	1.94926	1.94926	1.94926	1.94926	1.94926	Conc/Dil
F	hACE2-WT	S19P	K26R	K31R	E37K	T92I	Well ID
	0.649802	0.649802	0.649802	0.649802	0.649802	0.649802	Conc/Dil
G	hACE2-WT	S19P	K26R	K31R	E37K	T92I	Well ID
	0.216584	0.216584	0.216584	0.216584	0.216584	0.216584	Conc/Dil
H	hACE2-WT	S19P	K26R	K31R	E37K	T92I	Well ID
	0	0	0	0	0	0	Conc/Dil
Actual Temperature:	0
Actual Temperature:	0
Results
	1	2	3	4	5	6
A	0.939	0.935	0.978	0.488	0.781	1.025	OD 450
	0.038	0.039	0.039	0.045	0.039	0.039	OD 650
	0.901	0.896	0.939	0.443	0.742	0.986	Final value (OD450-OD650)
	157.89	157.89	157.89	157.89	157.89	157.89	nM (concentration)
B	0.987	0.951	0.844	0.343	0.638	1.063	OD 450
	0.037	0.038	0.038	0.038	0.037	0.039	OD 650
	0.95	0.913	0.806	0.305	0.601	1.024	Final value (OD450-OD650)
	52.63	52.63	52.63	52.63	52.63	52.63	nM (concentration)
C	0.971	0.924	0.939	0.139	0.473	1.043	OD 450
	0.035	0.039	0.037	0.037	0.037	0.037	OD 650
	0.936	0.885	0.902	0.102	0.436	1.006	Final value (OD450-OD650)
	17.5432	17.5432	17.5432	17.5432	17.5432	17.5432	nM (concentration)
D	0.862	0.744	0.907	0.075	0.225	0.951	OD 450
	0.038	0.038	0.038	0.038	0.038	0.032	OD 650
	0.824	0.706	0.869	0.037	0.187	0.919	Final value (OD450-OD650)
	5.84777	5.84777	5.84777	5.84777	5.84777	5.84777	nM (concentration)
E	0.67	0.607	0.741	0.056	0.117	0.786	OD 450
	0.037	0.037	0.037	0.037	0.037	0.038	OD 650
	0.633	0.57	0.704	0.019	0.08	0.748	Final value (OD450-OD650)
	1.94926	1.94926	1.94926	1.94926	1.94926	1.94926	nM (concentration)
F	0.434	0.397	0.501	0.051	0.068	0.645	OD 450
	0.038	0.038	0.038	0.039	0.038	0.039	OD 650
	0.396	0.359	0.463	0.012	0.03	0.606	Final value (OD450-OD650)
	0.649802	0.649802	0.649802	0.649802	0.649802	0.649802	nM (concentration)
G	0.208	0.189	0.231	0.058	0.054	0.396	OD 450
	0.038	0.036	0.039	0.047	0.038	0.038	OD 650
	0.17	0.153	0.192	0.011	0.016	0.358	Final value (OD450-OD650)
	0.216584	0.216584	0.216584	0.216584	0.216584	0.216584	nM (concentration)
H	0.048	0.047	0.047	0.047	0.047	0.048	OD 450
	0.038	0.038	0.038	0.038	0.038	0.038	OD 650
	0.01	0.009	0.009	0.009	0.009	0.01	Final value (OD450-OD650)
	0	0	0	0	0	0	nM (concentration)
StdCurve Fitting Results
Curve Name	Curve Formula	A	B	R2
StdCurve	Y=A*X+B	#N/A	#N/A	#N/A
