# Supplementary material for: Human ACE2 receptor polymorphisms and altered susceptibility to SARS-CoV-2
Source: Commun Biol. 2021 Apr 12;4:475. doi: 10.1038/s42003-021-02030-3 (PMC8041869; doi:10.1038/s42003-021-02030-3)
Supplement: Supplementary file 8 — Supplementary Data 6 [file 42003_2021_2030_MOESM8_ESM.xlsx]

## Sheet: Sheet1
Supplementary Data 6: Biolayer interferometry (BLI)-based determination of binding kinetics and affinity (Kd) of ACE2 variants for SARS-CoV-2 S-RBD

## Sheet: ACE2-WT-Fc
	Time/s	200 nM	200 nM Fit	66.7 nM	66.7 nM Fit	22.2 nM	22.2 nM Fit	7.41 nM	7.41 nM Fit
	0	0.034	0	0.015	0	0.001	0	0.003	0
	3.333	0.047	0.021	0.019	0.007	0.003	0.003	0.004	0.001
	6.666	0.063	0.043	0.024	0.014	0.005	0.005	0.004	0.002
	9.999	0.082	0.063	0.03	0.022	0.007	0.008	0.004	0.003
	13.332	0.102	0.084	0.037	0.029	0.009	0.01	0.005	0.004
	16.665	0.123	0.104	0.044	0.036	0.012	0.013	0.005	0.005
	19.998	0.146	0.124	0.052	0.043	0.015	0.015	0.006	0.006
	23.331	0.17	0.144	0.061	0.05	0.017	0.018	0.006	0.007
	26.664	0.193	0.164	0.069	0.057	0.02	0.02	0.007	0.008
	29.997	0.217	0.183	0.078	0.064	0.024	0.023	0.008	0.008
	33.33	0.24	0.202	0.087	0.071	0.026	0.025	0.009	0.009
	36.663	0.261	0.221	0.095	0.078	0.03	0.028	0.011	0.01
	39.996	0.28	0.239	0.103	0.085	0.032	0.03	0.011	0.011
	43.329	0.3	0.257	0.111	0.092	0.035	0.033	0.012	0.012
	46.662	0.32	0.275	0.119	0.099	0.037	0.036	0.014	0.013
	49.995	0.339	0.293	0.128	0.105	0.041	0.038	0.015	0.014
	53.328	0.357	0.311	0.136	0.112	0.043	0.041	0.016	0.015
	56.661	0.375	0.328	0.143	0.119	0.046	0.043	0.018	0.016
	59.994	0.392	0.345	0.151	0.126	0.049	0.046	0.019	0.017
	63.327	0.41	0.362	0.159	0.132	0.051	0.048	0.021	0.018
	66.66	0.426	0.379	0.166	0.139	0.054	0.051	0.021	0.019
	69.993	0.442	0.395	0.174	0.146	0.057	0.053	0.023	0.02
	73.326	0.458	0.411	0.181	0.152	0.06	0.055	0.024	0.021
	76.659	0.474	0.427	0.188	0.159	0.063	0.058	0.025	0.022
	79.992	0.489	0.443	0.196	0.165	0.065	0.06	0.026	0.023
	83.325	0.504	0.459	0.202	0.172	0.068	0.063	0.026	0.023
	86.658	0.518	0.474	0.209	0.178	0.07	0.065	0.026	0.024
	89.991	0.532	0.489	0.216	0.185	0.073	0.068	0.027	0.025
	93.324	0.546	0.504	0.222	0.191	0.076	0.07	0.028	0.026
	96.657	0.56	0.519	0.229	0.198	0.079	0.073	0.029	0.027
	99.99	0.574	0.534	0.235	0.204	0.082	0.075	0.03	0.028
	103.323	0.587	0.548	0.242	0.21	0.084	0.078	0.03	0.029
	106.656	0.6	0.562	0.248	0.217	0.087	0.08	0.031	0.03
	109.989	0.613	0.576	0.255	0.223	0.089	0.082	0.033	0.031
	113.322	0.625	0.59	0.262	0.229	0.092	0.085	0.034	0.032
	116.655	0.638	0.604	0.269	0.235	0.095	0.087	0.035	0.033
	119.988	0.65	0.617	0.275	0.242	0.097	0.09	0.036	0.034
	123.321	0.661	0.631	0.281	0.248	0.099	0.092	0.037	0.035
	126.654	0.673	0.644	0.287	0.254	0.102	0.095	0.038	0.036
	129.987	0.684	0.657	0.294	0.26	0.104	0.097	0.039	0.036
	133.32	0.695	0.67	0.3	0.266	0.106	0.099	0.04	0.037
	136.653	0.707	0.682	0.307	0.272	0.109	0.102	0.041	0.038
	139.986	0.718	0.695	0.313	0.278	0.112	0.104	0.042	0.039
	143.319	0.729	0.707	0.319	0.284	0.114	0.107	0.043	0.04
	146.652	0.739	0.719	0.325	0.29	0.117	0.109	0.044	0.041
	149.985	0.749	0.731	0.331	0.296	0.119	0.111	0.044	0.042
	153.318	0.759	0.743	0.337	0.302	0.121	0.114	0.045	0.043
	156.651	0.769	0.755	0.343	0.308	0.124	0.116	0.047	0.044
	159.984	0.779	0.766	0.349	0.314	0.127	0.119	0.048	0.045
	163.317	0.789	0.778	0.355	0.32	0.129	0.121	0.049	0.046
	166.65	0.798	0.789	0.361	0.326	0.132	0.123	0.05	0.047
	169.983	0.808	0.8	0.367	0.331	0.134	0.126	0.051	0.048
	173.316	0.817	0.811	0.374	0.337	0.137	0.128	0.051	0.048
	176.649	0.827	0.822	0.379	0.343	0.139	0.13	0.053	0.049
	179.982	0.835	0.832	0.385	0.349	0.142	0.133	0.053	0.05
	183.315	0.844	0.843	0.391	0.354	0.144	0.135	0.054	0.051
	186.648	0.853	0.853	0.396	0.36	0.147	0.138	0.055	0.052
	189.981	0.862	0.863	0.402	0.366	0.149	0.14	0.056	0.053
	193.314	0.871	0.873	0.408	0.371	0.152	0.142	0.057	0.054
	196.647	0.879	0.883	0.413	0.377	0.154	0.145	0.058	0.055
	199.98	0.888	0.893	0.419	0.382	0.156	0.147	0.059	0.056
	203.313	0.896	0.903	0.424	0.388	0.159	0.149	0.06	0.057
	206.646	0.904	0.912	0.429	0.393	0.161	0.152	0.06	0.058
	209.979	0.912	0.922	0.434	0.399	0.163	0.154	0.061	0.058
	213.312	0.92	0.931	0.439	0.404	0.166	0.156	0.062	0.059
	216.645	0.927	0.94	0.444	0.41	0.168	0.158	0.063	0.06
	219.978	0.935	0.949	0.449	0.415	0.17	0.161	0.064	0.061
	223.311	0.943	0.958	0.454	0.421	0.173	0.163	0.065	0.062
	226.644	0.951	0.967	0.46	0.426	0.176	0.165	0.066	0.063
	229.977	0.959	0.976	0.465	0.431	0.178	0.168	0.067	0.064
	233.31	0.966	0.985	0.471	0.437	0.18	0.17	0.069	0.065
	236.643	0.974	0.993	0.476	0.442	0.182	0.172	0.069	0.066
	239.976	0.981	1.001	0.48	0.447	0.184	0.175	0.07	0.067
	243.309	0.988	1.01	0.485	0.453	0.186	0.177	0.071	0.068
	246.642	0.995	1.018	0.49	0.458	0.189	0.179	0.072	0.068
	249.975	1.002	1.026	0.496	0.463	0.191	0.181	0.073	0.069
	253.308	1.009	1.034	0.501	0.468	0.194	0.184	0.074	0.07
	256.641	1.016	1.042	0.505	0.473	0.196	0.186	0.075	0.071
	259.974	1.023	1.05	0.51	0.478	0.198	0.188	0.076	0.072
	263.307	1.029	1.057	0.514	0.484	0.2	0.191	0.077	0.073
	266.64	1.036	1.065	0.519	0.489	0.202	0.193	0.077	0.074
	269.973	1.043	1.072	0.524	0.494	0.204	0.195	0.078	0.075
	273.306	1.049	1.08	0.528	0.499	0.206	0.197	0.079	0.076
	276.639	1.055	1.087	0.533	0.504	0.208	0.2	0.08	0.077
	279.972	1.061	1.094	0.538	0.509	0.21	0.202	0.081	0.077
	283.305	1.068	1.101	0.542	0.514	0.213	0.204	0.082	0.078
	286.638	1.075	1.108	0.547	0.519	0.215	0.206	0.082	0.079
	289.971	1.081	1.115	0.551	0.524	0.217	0.209	0.083	0.08
	293.304	1.088	1.122	0.556	0.529	0.219	0.211	0.084	0.081
	296.637	1.094	1.128	0.561	0.533	0.221	0.213	0.085	0.082
	299.97	1.1	1.135	0.565	0.538	0.223	0.215	0.085	0.083
	303.303	1.106	1.142	0.569	0.543	0.226	0.217	0.086	0.084
	306.636	1.112	1.148	0.574	0.548	0.228	0.22	0.087	0.085
	309.969	1.118	1.154	0.578	0.553	0.23	0.222	0.088	0.086
	313.302	1.124	1.161	0.583	0.558	0.232	0.224	0.088	0.086
	316.635	1.13	1.167	0.587	0.562	0.234	0.226	0.089	0.087
	319.968	1.135	1.173	0.591	0.567	0.236	0.229	0.09	0.088
	323.301	1.141	1.179	0.595	0.572	0.238	0.231	0.091	0.089
	326.634	1.147	1.185	0.6	0.577	0.24	0.233	0.092	0.09
	329.967	1.153	1.191	0.604	0.581	0.243	0.235	0.093	0.091
	333.3	1.159	1.197	0.608	0.586	0.245	0.237	0.094	0.092
	336.633	1.165	1.202	0.613	0.59	0.247	0.24	0.095	0.093
	339.966	1.17	1.208	0.617	0.595	0.249	0.242	0.096	0.094
	343.299	1.176	1.214	0.621	0.6	0.252	0.244	0.097	0.094
	346.632	1.181	1.219	0.625	0.604	0.254	0.246	0.098	0.095
	349.965	1.187	1.224	0.629	0.609	0.256	0.248	0.098	0.096
	353.298	1.192	1.23	0.634	0.613	0.258	0.25	0.099	0.097
	356.631	1.197	1.235	0.637	0.618	0.26	0.253	0.099	0.098
	359.964	1.203	1.24	0.642	0.622	0.263	0.255	0.1	0.099
	363.297	1.209	1.246	0.647	0.627	0.265	0.257	0.101	0.1
	366.63	1.214	1.251	0.651	0.631	0.267	0.259	0.103	0.101
	369.963	1.219	1.256	0.655	0.636	0.269	0.261	0.103	0.102
	373.296	1.224	1.261	0.658	0.64	0.271	0.263	0.104	0.102
	376.629	1.229	1.265	0.663	0.644	0.273	0.266	0.104	0.103
	379.962	1.234	1.27	0.666	0.649	0.275	0.268	0.105	0.104
	383.295	1.238	1.275	0.67	0.653	0.277	0.27	0.106	0.105
	386.628	1.243	1.28	0.674	0.658	0.278	0.272	0.107	0.106
	389.961	1.248	1.284	0.678	0.662	0.28	0.274	0.108	0.107
	393.294	1.253	1.289	0.682	0.666	0.283	0.276	0.11	0.108
	396.627	1.258	1.293	0.686	0.67	0.285	0.278	0.11	0.109
	399.96	1.262	1.298	0.69	0.675	0.287	0.28	0.111	0.109
	403.293	1.267	1.302	0.694	0.679	0.289	0.283	0.113	0.11
	406.626	1.272	1.307	0.698	0.683	0.291	0.285	0.113	0.111
	409.959	1.277	1.311	0.701	0.687	0.293	0.287	0.114	0.112
	413.292	1.281	1.315	0.705	0.692	0.295	0.289	0.115	0.113
	416.625	1.286	1.319	0.708	0.696	0.296	0.291	0.115	0.114
	419.958	1.291	1.323	0.712	0.7	0.298	0.293	0.116	0.115
	423.291	1.295	1.327	0.716	0.704	0.3	0.295	0.117	0.116
	426.624	1.3	1.331	0.72	0.708	0.302	0.297	0.118	0.116
	429.957	1.305	1.335	0.723	0.712	0.304	0.299	0.118	0.117
	433.29	1.31	1.339	0.727	0.716	0.306	0.302	0.119	0.118
	436.623	1.314	1.343	0.73	0.72	0.308	0.304	0.12	0.119
	439.956	1.318	1.347	0.734	0.724	0.309	0.306	0.12	0.12
	443.289	1.323	1.351	0.738	0.728	0.311	0.308	0.121	0.121
	446.622	1.327	1.354	0.741	0.732	0.313	0.31	0.122	0.122
	449.955	1.332	1.358	0.745	0.736	0.315	0.312	0.123	0.123
	453.288	1.336	1.362	0.749	0.74	0.317	0.314	0.124	0.123
	456.621	1.341	1.365	0.752	0.744	0.319	0.316	0.125	0.124
	459.954	1.345	1.369	0.756	0.748	0.321	0.318	0.126	0.125
	463.287	1.349	1.372	0.76	0.752	0.323	0.32	0.126	0.126
	466.62	1.354	1.376	0.763	0.756	0.325	0.322	0.127	0.127
	469.953	1.358	1.379	0.767	0.76	0.327	0.324	0.129	0.128
	473.286	1.363	1.382	0.771	0.764	0.33	0.326	0.13	0.129
	476.619	1.367	1.386	0.775	0.767	0.332	0.328	0.131	0.13
	479.952	1.371	1.389	0.778	0.771	0.334	0.33	0.131	0.13
	483.285	1.374	1.392	0.781	0.775	0.336	0.333	0.132	0.131
	486.618	1.378	1.395	0.785	0.779	0.338	0.335	0.133	0.132
	489.951	1.382	1.398	0.788	0.783	0.34	0.337	0.133	0.133
	493.284	1.386	1.401	0.791	0.786	0.341	0.339	0.134	0.134
	496.617	1.39	1.405	0.794	0.79	0.343	0.341	0.135	0.135
	499.95	1.395	1.408	0.798	0.794	0.345	0.343	0.135	0.136
	503.283	1.398	1.41	0.801	0.798	0.347	0.345	0.135	0.136
	506.616	1.402	1.413	0.804	0.801	0.348	0.347	0.136	0.137
	509.949	1.406	1.416	0.808	0.805	0.35	0.349	0.137	0.138
	513.282	1.41	1.419	0.811	0.809	0.353	0.351	0.138	0.139
	516.615	1.414	1.422	0.814	0.812	0.355	0.353	0.138	0.14
	519.948	1.418	1.425	0.818	0.816	0.356	0.355	0.139	0.141
	523.281	1.422	1.427	0.821	0.819	0.358	0.357	0.14	0.142
	526.614	1.426	1.43	0.825	0.823	0.36	0.359	0.142	0.143
	529.947	1.43	1.433	0.828	0.827	0.362	0.361	0.142	0.143
	533.28	1.434	1.435	0.832	0.83	0.364	0.363	0.143	0.144
	536.613	1.437	1.438	0.835	0.834	0.366	0.365	0.144	0.145
	539.946	1.441	1.441	0.838	0.837	0.367	0.367	0.144	0.146
	543.279	1.444	1.443	0.841	0.841	0.369	0.369	0.145	0.147
	546.612	1.448	1.446	0.844	0.844	0.37	0.371	0.146	0.148
	549.945	1.451	1.448	0.847	0.848	0.371	0.373	0.146	0.149
	553.278	1.454	1.45	0.849	0.851	0.372	0.375	0.147	0.149
	556.611	1.457	1.453	0.852	0.855	0.374	0.377	0.147	0.15
	559.944	1.461	1.455	0.855	0.858	0.375	0.379	0.148	0.151
	563.277	1.465	1.458	0.859	0.861	0.377	0.381	0.149	0.152
	566.61	1.469	1.46	0.862	0.865	0.38	0.383	0.15	0.153
	569.943	1.473	1.462	0.865	0.868	0.382	0.385	0.15	0.154
	573.276	1.476	1.464	0.869	0.872	0.384	0.386	0.151	0.154
	576.609	1.48	1.467	0.872	0.875	0.386	0.388	0.152	0.155
	579.942	1.483	1.469	0.875	0.878	0.388	0.39	0.153	0.156
	583.275	1.486	1.471	0.878	0.882	0.39	0.392	0.154	0.157
	586.608	1.489	1.473	0.881	0.885	0.392	0.394	0.155	0.158
	589.941	1.492	1.475	0.883	0.888	0.393	0.396	0.155	0.159
	593.274	1.494	1.477	0.885	0.892	0.394	0.398	0.155	0.16
	596.607	1.495		0.886		0.395		0.156
	599.94	1.495	1.481	0.886	0.898	0.395	0.402	0.156	0.161
	603.273	1.496	1.481	0.887	0.898	0.396	0.402	0.156	0.161
	606.606	1.497	1.481	0.887	0.898	0.397	0.402	0.157	0.161
	609.939	1.497	1.481	0.888	0.898	0.398	0.402	0.157	0.161
	613.272	1.497	1.481	0.889	0.898	0.398	0.402	0.158	0.161
	616.605	1.497	1.48	0.889	0.897	0.399	0.402	0.158	0.161
	619.938	1.497	1.48	0.889	0.897	0.4	0.402	0.159	0.161
	623.271	1.497	1.48	0.89	0.897	0.4	0.402	0.159	0.161
	626.604	1.497	1.48	0.889	0.897	0.4	0.402	0.159	0.161
	629.937	1.496	1.48	0.889	0.897	0.4	0.402	0.159	0.161
	633.27	1.495	1.479	0.889	0.897	0.399	0.402	0.159	0.161
	636.603	1.494	1.479	0.888	0.897	0.399	0.401	0.158	0.161
	639.936	1.493	1.479	0.888	0.897	0.398	0.401	0.158	0.161
	643.269	1.493	1.479	0.887	0.897	0.399	0.401	0.158	0.161
	646.602	1.493	1.479	0.887	0.896	0.399	0.401	0.159	0.161
	649.935	1.492	1.479	0.886	0.896	0.399	0.401	0.159	0.161
	653.268	1.492	1.478	0.885	0.896	0.398	0.401	0.159	0.161
	656.601	1.491	1.478	0.885	0.896	0.398	0.401	0.159	0.161
	659.934	1.492	1.478	0.885	0.896	0.398	0.401	0.159	0.161
	663.267	1.491	1.478	0.885	0.896	0.398	0.401	0.159	0.161
	666.6	1.491	1.478	0.885	0.896	0.397	0.401	0.159	0.161
	669.933	1.491	1.477	0.885	0.896	0.397	0.401	0.159	0.161
	673.266	1.49	1.477	0.885	0.896	0.397	0.401	0.159	0.161
	676.599	1.49	1.477	0.885	0.895	0.397	0.401	0.16	0.161
	679.932	1.49	1.477	0.885	0.895	0.397	0.401	0.16	0.161
	683.265	1.489	1.477	0.885	0.895	0.397	0.401	0.16	0.161
	686.598	1.489	1.477	0.885	0.895	0.397	0.401	0.16	0.161
	689.931	1.489	1.476	0.884	0.895	0.397	0.401	0.16	0.161
	693.264	1.488	1.476	0.884	0.895	0.396	0.401	0.16	0.161
	696.597	1.488	1.476	0.884	0.895	0.397	0.401	0.16	0.161
	699.93	1.488	1.476	0.885	0.895	0.397	0.401	0.16	0.161
	703.263	1.488	1.476	0.885	0.895	0.397	0.4	0.159	0.161
	706.596	1.487	1.475	0.884	0.894	0.397	0.4	0.159	0.161
	709.929	1.487	1.475	0.885	0.894	0.397	0.4	0.16	0.161
	713.262	1.487	1.475	0.885	0.894	0.397	0.4	0.16	0.161
	716.595	1.487	1.475	0.885	0.894	0.397	0.4	0.159	0.161
	719.928	1.487	1.475	0.884	0.894	0.396	0.4	0.159	0.161
	723.261	1.487	1.475	0.884	0.894	0.396	0.4	0.159	0.161
	726.594	1.486	1.474	0.884	0.894	0.396	0.4	0.159	0.161
	729.927	1.486	1.474	0.884	0.894	0.396	0.4	0.159	0.161
	733.26	1.485	1.474	0.884	0.894	0.396	0.4	0.159	0.16
	736.593	1.485	1.474	0.884	0.893	0.395	0.4	0.159	0.16
	739.926	1.484	1.474	0.884	0.893	0.396	0.4	0.159	0.16
	743.259	1.484	1.473	0.884	0.893	0.396	0.4	0.159	0.16
	746.592	1.483	1.473	0.883	0.893	0.396	0.4	0.159	0.16
	749.925	1.483	1.473	0.882	0.893	0.395	0.4	0.159	0.16
	753.258	1.482	1.473	0.882	0.893	0.396	0.4	0.159	0.16
	756.591	1.482	1.473	0.882	0.893	0.396	0.4	0.159	0.16
	759.924	1.482	1.472	0.883	0.893	0.396	0.4	0.159	0.16
	763.257	1.481	1.472	0.882	0.893	0.396	0.4	0.159	0.16
	766.59	1.481	1.472	0.882	0.892	0.396	0.4	0.159	0.16
	769.923	1.481	1.472	0.882	0.892	0.396	0.4	0.159	0.16
	773.256	1.48	1.472	0.882	0.892	0.396	0.399	0.159	0.16
	776.589	1.48	1.472	0.882	0.892	0.396	0.399	0.159	0.16
	779.922	1.48	1.471	0.882	0.892	0.396	0.399	0.159	0.16
	783.255	1.48	1.471	0.882	0.892	0.396	0.399	0.159	0.16
	786.588	1.48	1.471	0.881	0.892	0.396	0.399	0.159	0.16
	789.921	1.48	1.471	0.881	0.892	0.396	0.399	0.159	0.16
	793.254	1.479	1.471	0.881	0.892	0.396	0.399	0.158	0.16
	796.587	1.479	1.47	0.882	0.891	0.396	0.399	0.158	0.16
	799.92	1.479	1.47	0.881	0.891	0.396	0.399	0.158	0.16
	803.253	1.479	1.47	0.881	0.891	0.396	0.399	0.158	0.16
	806.586	1.479	1.47	0.881	0.891	0.396	0.399	0.159	0.16
	809.919	1.479	1.47	0.881	0.891	0.397	0.399	0.159	0.16
	813.252	1.479	1.47	0.881	0.891	0.397	0.399	0.159	0.16
	816.585	1.478	1.469	0.882	0.891	0.396	0.399	0.16	0.16
	819.918	1.479	1.469	0.882	0.891	0.397	0.399	0.16	0.16
	823.251	1.478	1.469	0.882	0.891	0.397	0.399	0.16	0.16
	826.584	1.478	1.469	0.882	0.89	0.397	0.399	0.16	0.16
	829.917	1.477	1.469	0.881	0.89	0.396	0.399	0.159	0.16
	833.25	1.477	1.468	0.881	0.89	0.396	0.399	0.159	0.16
	836.583	1.476	1.468	0.881	0.89	0.396	0.399	0.159	0.16
	839.916	1.475	1.468	0.881	0.89	0.396	0.398	0.159	0.16
	843.249	1.475	1.468	0.881	0.89	0.396	0.398	0.158	0.16
	846.582	1.475	1.468	0.88	0.89	0.396	0.398	0.158	0.16
	849.915	1.475	1.468	0.88	0.89	0.395	0.398	0.158	0.16
	853.248	1.475	1.467	0.88	0.89	0.395	0.398	0.159	0.16
	856.581	1.474	1.467	0.88	0.889	0.394	0.398	0.159	0.16
	859.914	1.475	1.467	0.88	0.889	0.395	0.398	0.159	0.16
	863.247	1.474	1.467	0.88	0.889	0.395	0.398	0.159	0.16
	866.58	1.474	1.467	0.879	0.889	0.395	0.398	0.159	0.16
	869.913	1.474	1.466	0.879	0.889	0.395	0.398	0.159	0.16
	873.246	1.474	1.466	0.879	0.889	0.395	0.398	0.159	0.16
	876.579	1.474	1.466	0.879	0.889	0.394	0.398	0.16	0.16
	879.912	1.474	1.466	0.879	0.889	0.394	0.398	0.159	0.16
	883.245	1.473	1.466	0.878	0.889	0.394	0.398	0.159	0.16
	886.578	1.473	1.466	0.878	0.888	0.394	0.398	0.16	0.16
	889.911	1.473	1.465	0.878	0.888	0.394	0.398	0.159	0.16
	893.244	1.473	1.465	0.879	0.888	0.394	0.398	0.16	0.16
	896.577	1.473	1.465	0.879	0.888	0.394	0.398	0.16	0.16
	899.91	1.473	1.465	0.879	0.888	0.395	0.398	0.16	0.159
	903.243	1.473	1.465	0.879	0.888	0.395	0.398	0.16	0.159
	906.576	1.473	1.464	0.88	0.888	0.395	0.397	0.16	0.159
	909.909	1.473	1.464	0.88	0.888	0.395	0.397	0.16	0.159
	913.242	1.473	1.464	0.88	0.888	0.394	0.397	0.16	0.159
	916.575	1.473	1.464	0.88	0.887	0.394	0.397	0.16	0.159
	919.908	1.472	1.464	0.88	0.887	0.394	0.397	0.16	0.159
	923.241	1.472	1.464	0.879	0.887	0.393	0.397	0.159	0.159
	926.574	1.471	1.463	0.879	0.887	0.394	0.397	0.159	0.159
	929.907	1.471	1.463	0.879	0.887	0.394	0.397	0.159	0.159
	933.24	1.471	1.463	0.88	0.887	0.394	0.397	0.159	0.159
	936.573	1.471	1.463	0.879	0.887	0.394	0.397	0.159	0.159
	939.906	1.47	1.463	0.879	0.887	0.394	0.397	0.159	0.159
	943.239	1.47	1.462	0.878	0.887	0.394	0.397	0.159	0.159
	946.572	1.47	1.462	0.878	0.886	0.394	0.397	0.159	0.159
	949.905	1.469	1.462	0.878	0.886	0.394	0.397	0.159	0.159
	953.238	1.469	1.462	0.878	0.886	0.394	0.397	0.159	0.159
	956.571	1.469	1.462	0.878	0.886	0.395	0.397	0.159	0.159
	959.904	1.469	1.462	0.877	0.886	0.395	0.397	0.159	0.159
	963.237	1.468	1.461	0.877	0.886	0.395	0.397	0.159	0.159
	966.57	1.468	1.461	0.877	0.886	0.395	0.397	0.159	0.159
	969.903	1.468	1.461	0.877	0.886	0.394	0.397	0.16	0.159
	973.236	1.468	1.461	0.877	0.886	0.394	0.396	0.16	0.159
	976.569	1.468	1.461	0.877	0.885	0.394	0.396	0.16	0.159
	979.902	1.467	1.46	0.876	0.885	0.394	0.396	0.16	0.159
	983.235	1.467	1.46	0.877	0.885	0.394	0.396	0.161	0.159
	986.568	1.467	1.46	0.877	0.885	0.394	0.396	0.161	0.159
	989.901	1.467	1.46	0.877	0.885	0.395	0.396	0.161	0.159
	993.234	1.466	1.46	0.877	0.885	0.395	0.396	0.161	0.159
	996.567	1.466	1.46	0.877	0.885	0.395	0.396	0.161	0.159
	999.9	1.466	1.459	0.877	0.885	0.395	0.396	0.161	0.159
	1003.23	1.466	1.459	0.877	0.885	0.395	0.396	0.161	0.159
	1006.57	1.466	1.459	0.876	0.885	0.395	0.396	0.161	0.159
	1009.9	1.466	1.459	0.876	0.884	0.395	0.396	0.161	0.159
	1013.23	1.466	1.459	0.876	0.884	0.395	0.396	0.161	0.159
	1016.57	1.465	1.458	0.876	0.884	0.395	0.396	0.16	0.159
	1019.9	1.465	1.458	0.876	0.884	0.394	0.396	0.16	0.159
	1023.23	1.465	1.458	0.876	0.884	0.395	0.396	0.16	0.159
	1026.56	1.465	1.458	0.876	0.884	0.395	0.396	0.16	0.159
	1029.9	1.464	1.458	0.876	0.884	0.394	0.396	0.16	0.159
	1033.23	1.464	1.458	0.876	0.884	0.394	0.396	0.159	0.159
	1036.56	1.464	1.457	0.876	0.884	0.394	0.396	0.16	0.159
	1039.9	1.463	1.457	0.876	0.883	0.395	0.395	0.16	0.159
	1043.23	1.463	1.457	0.876	0.883	0.395	0.395	0.16	0.159
	1046.56	1.463	1.457	0.876	0.883	0.395	0.395	0.16	0.159
	1049.89	1.463	1.457	0.876	0.883	0.395	0.395	0.16	0.159
	1053.23	1.462	1.456	0.875	0.883	0.395	0.395	0.16	0.159
	1056.56	1.462	1.456	0.875	0.883	0.395	0.395	0.159	0.159
	1059.89	1.462	1.456	0.875	0.883	0.394	0.395	0.159	0.159
	1063.23	1.461	1.456	0.875	0.883	0.394	0.395	0.159	0.159
	1066.56	1.462	1.456	0.875	0.883	0.394	0.395	0.159	0.159
	1069.89	1.462	1.456	0.875	0.882	0.394	0.395	0.159	0.158
	1073.23	1.461	1.455	0.875	0.882	0.394	0.395	0.159	0.158
	1076.56	1.461	1.455	0.875	0.882	0.393	0.395	0.159	0.158
	1079.89	1.462	1.455	0.875	0.882	0.393	0.395	0.159	0.158
	1083.22	1.461	1.455	0.875	0.882	0.393	0.395	0.16	0.158
	1086.56	1.461	1.455	0.876	0.882	0.393	0.395	0.16	0.158
	1089.89	1.462	1.454	0.876	0.882	0.394	0.395	0.16	0.158
	1093.22	1.462	1.454	0.876	0.882	0.394	0.395	0.16	0.158
	1096.56	1.461	1.454	0.875	0.882	0.394	0.395	0.16	0.158
	1099.89	1.461	1.454	0.875	0.881	0.394	0.395	0.16	0.158
	1103.22	1.46	1.454	0.875	0.881	0.394	0.395	0.16	0.158
	1106.56	1.46	1.454	0.875	0.881	0.394	0.395	0.16	0.158
	1109.89	1.46	1.453	0.875	0.881	0.394	0.394	0.16	0.158
	1113.22	1.459	1.453	0.874	0.881	0.395	0.394	0.16	0.158
	1116.56	1.459	1.453	0.874	0.881	0.394	0.394	0.159	0.158
	1119.89	1.458	1.453	0.873	0.881	0.394	0.394	0.159	0.158
	1123.22	1.458	1.453	0.873	0.881	0.394	0.394	0.159	0.158
	1126.55	1.458	1.452	0.873	0.881	0.394	0.394	0.158	0.158
	1129.89	1.458	1.452	0.873	0.88	0.395	0.394	0.158	0.158
	1133.22	1.458	1.452	0.873	0.88	0.394	0.394	0.158	0.158
	1136.55	1.458	1.452	0.873	0.88	0.394	0.394	0.158	0.158
	1139.89	1.457	1.452	0.873	0.88	0.394	0.394	0.158	0.158
	1143.22	1.457	1.452	0.873	0.88	0.395	0.394	0.158	0.158
	1146.55	1.457	1.451	0.873	0.88	0.395	0.394	0.158	0.158
	1149.88	1.457	1.451	0.873	0.88	0.395	0.394	0.159	0.158
	1153.22	1.457	1.451	0.873	0.88	0.395	0.394	0.159	0.158
	1156.55	1.457	1.451	0.873	0.88	0.395	0.394	0.159	0.158
	1159.88	1.457	1.451	0.873	0.879	0.395	0.394	0.159	0.158
	1163.22	1.456	1.45	0.873	0.879	0.395	0.394	0.159	0.158
	1166.55	1.456	1.45	0.873	0.879	0.394	0.394	0.159	0.158
	1169.88	1.455	1.45	0.873	0.879	0.394	0.394	0.159	0.158
	1173.22	1.455	1.45	0.873	0.879	0.394	0.394	0.16	0.158
	1176.55	1.455	1.45	0.873	0.879	0.394	0.393	0.16	0.158
	1179.88	1.455	1.45	0.873	0.879	0.394	0.393	0.16	0.158
	1183.21	1.454	1.449	0.873	0.879	0.394	0.393	0.16	0.158
	1186.55	1.454	1.449	0.873	0.879	0.394	0.393	0.16	0.158
	1189.88	1.455	1.449	0.873	0.878	0.394	0.393	0.161	0.158
	1193.21	1.455	1.449	0.873	0.878	0.394	0.393	0.16	0.158
	1196.55	1.455		0.873		0.394		0.161
		0.072	0.059

## Sheet: ACE2-S19P-Fc
	Time/s	200 nM	200 nM Fit	66.7 nM	66.7 nM Fit	22.2 nM	22.2 nM Fit	7.41 nM	7.41 nM Fit
	0	0.061	0	0.026	0	0.011	0	0.005	0
	3.333	0.087	0.039	0.035	0.013	0.013	0.005	0.005	0.002
	6.666	0.118	0.076	0.046	0.026	0.017	0.01	0.007	0.004
	9.999	0.153	0.113	0.058	0.038	0.021	0.014	0.008	0.005
	13.332	0.191	0.15	0.072	0.051	0.026	0.019	0.009	0.007
	16.665	0.232	0.185	0.087	0.064	0.031	0.024	0.01	0.009
	19.998	0.275	0.22	0.103	0.076	0.036	0.028	0.012	0.011
	23.331	0.319	0.254	0.12	0.088	0.041	0.033	0.014	0.012
	26.664	0.362	0.287	0.137	0.101	0.047	0.038	0.015	0.014
	29.997	0.404	0.32	0.154	0.113	0.053	0.042	0.017	0.016
	33.33	0.443	0.351	0.17	0.125	0.059	0.047	0.019	0.018
	36.663	0.478	0.383	0.186	0.137	0.064	0.052	0.021	0.02
	39.996	0.511	0.413	0.201	0.149	0.07	0.056	0.023	0.021
	43.329	0.542	0.443	0.215	0.161	0.075	0.061	0.024	0.023
	46.662	0.572	0.472	0.23	0.172	0.081	0.066	0.026	0.025
	49.995	0.601	0.501	0.245	0.184	0.087	0.07	0.029	0.027
	53.328	0.629	0.529	0.259	0.196	0.092	0.075	0.031	0.028
	56.661	0.655	0.556	0.273	0.207	0.098	0.079	0.033	0.03
	59.994	0.68	0.583	0.287	0.218	0.103	0.084	0.035	0.032
	63.327	0.705	0.61	0.3	0.23	0.109	0.089	0.037	0.034
	66.66	0.728	0.635	0.314	0.241	0.114	0.093	0.038	0.035
	69.993	0.75	0.66	0.326	0.252	0.119	0.098	0.04	0.037
	73.326	0.772	0.685	0.339	0.263	0.124	0.102	0.042	0.039
	76.659	0.793	0.709	0.352	0.274	0.129	0.107	0.044	0.041
	79.992	0.813	0.733	0.364	0.285	0.134	0.111	0.045	0.042
	83.325	0.832	0.756	0.376	0.296	0.139	0.116	0.047	0.044
	86.658	0.85	0.779	0.388	0.307	0.144	0.12	0.049	0.046
	89.991	0.868	0.801	0.4	0.317	0.149	0.125	0.051	0.048
	93.324	0.886	0.823	0.411	0.328	0.154	0.129	0.053	0.049
	96.657	0.903	0.844	0.424	0.339	0.159	0.133	0.055	0.051
	99.99	0.919	0.865	0.435	0.349	0.163	0.138	0.057	0.053
	103.323	0.935	0.885	0.446	0.359	0.168	0.142	0.059	0.055
	106.656	0.95	0.905	0.457	0.37	0.172	0.147	0.06	0.056
	109.989	0.965	0.924	0.469	0.38	0.177	0.151	0.063	0.058
	113.322	0.98	0.943	0.48	0.39	0.182	0.155	0.065	0.06
	116.655	0.994	0.962	0.49	0.4	0.187	0.16	0.067	0.062
	119.988	1.008	0.98	0.501	0.41	0.192	0.164	0.069	0.063
	123.321	1.021	0.998	0.511	0.42	0.196	0.169	0.07	0.065
	126.654	1.034	1.016	0.521	0.43	0.201	0.173	0.072	0.067
	129.987	1.047	1.033	0.531	0.44	0.205	0.177	0.074	0.068
	133.32	1.059	1.05	0.541	0.45	0.21	0.182	0.076	0.07
	136.653	1.072	1.066	0.551	0.459	0.215	0.186	0.078	0.072
	139.986	1.084	1.082	0.561	0.469	0.22	0.19	0.08	0.074
	143.319	1.095	1.098	0.57	0.478	0.224	0.194	0.081	0.075
	146.652	1.106	1.113	0.579	0.488	0.228	0.199	0.083	0.077
	149.985	1.117	1.128	0.587	0.497	0.233	0.203	0.084	0.079
	153.318	1.128	1.143	0.596	0.507	0.237	0.207	0.086	0.081
	156.651	1.139	1.158	0.605	0.516	0.242	0.212	0.089	0.082
	159.984	1.15	1.172	0.614	0.525	0.247	0.216	0.09	0.084
	163.317	1.16	1.186	0.623	0.534	0.251	0.22	0.092	0.086
	166.65	1.17	1.199	0.632	0.543	0.256	0.224	0.094	0.087
	169.983	1.18	1.212	0.64	0.552	0.26	0.228	0.095	0.089
	173.316	1.19	1.225	0.649	0.561	0.265	0.233	0.097	0.091
	176.649	1.199	1.238	0.657	0.57	0.269	0.237	0.099	0.092
	179.982	1.209	1.251	0.665	0.579	0.274	0.241	0.101	0.094
	183.315	1.218	1.263	0.674	0.588	0.278	0.245	0.103	0.096
	186.648	1.227	1.275	0.682	0.596	0.282	0.249	0.105	0.098
	189.981	1.236	1.286	0.69	0.605	0.286	0.253	0.107	0.099
	193.314	1.244	1.298	0.698	0.613	0.291	0.258	0.109	0.101
	196.647	1.254	1.309	0.706	0.622	0.295	0.262	0.11	0.103
	199.98	1.262	1.32	0.714	0.63	0.299	0.266	0.112	0.104
	203.313	1.27	1.331	0.722	0.639	0.303	0.27	0.113	0.106
	206.646	1.278	1.341	0.729	0.647	0.307	0.274	0.115	0.108
	209.979	1.286	1.351	0.736	0.655	0.311	0.278	0.116	0.109
	213.312	1.293	1.361	0.743	0.663	0.314	0.282	0.117	0.111
	216.645	1.302	1.371	0.749	0.671	0.318	0.286	0.119	0.113
	219.978	1.309	1.381	0.757	0.68	0.323	0.29	0.121	0.114
	223.311	1.317	1.39	0.764	0.688	0.327	0.294	0.122	0.116
	226.644	1.324	1.4	0.771	0.696	0.331	0.298	0.124	0.118
	229.977	1.332	1.409	0.778	0.703	0.335	0.302	0.125	0.119
	233.31	1.339	1.417	0.785	0.711	0.34	0.306	0.127	0.121
	236.643	1.346	1.426	0.792	0.719	0.343	0.31	0.128	0.123
	239.976	1.353	1.435	0.799	0.727	0.347	0.314	0.13	0.125
	243.309	1.361	1.443	0.805	0.734	0.35	0.318	0.132	0.126
	246.642	1.367	1.451	0.812	0.742	0.354	0.322	0.133	0.128
	249.975	1.374	1.459	0.819	0.75	0.358	0.326	0.135	0.13
	253.308	1.381	1.467	0.825	0.757	0.362	0.33	0.137	0.131
	256.641	1.387	1.474	0.832	0.765	0.366	0.334	0.139	0.133
	259.974	1.394	1.482	0.839	0.772	0.37	0.338	0.141	0.135
	263.307	1.401	1.489	0.845	0.779	0.373	0.342	0.142	0.136
	266.64	1.408	1.496	0.851	0.787	0.377	0.346	0.144	0.138
	269.973	1.414	1.503	0.857	0.794	0.381	0.35	0.146	0.14
	273.306	1.421	1.51	0.863	0.801	0.385	0.354	0.147	0.141
	276.639	1.427	1.517	0.869	0.808	0.389	0.358	0.149	0.143
	279.972	1.434	1.523	0.875	0.815	0.393	0.361	0.151	0.144
	283.305	1.44	1.53	0.881	0.822	0.397	0.365	0.153	0.146
	286.638	1.446	1.536	0.887	0.829	0.401	0.369	0.155	0.148
	289.971	1.452	1.542	0.893	0.836	0.405	0.373	0.156	0.149
	293.304	1.458	1.548	0.899	0.843	0.409	0.377	0.158	0.151
	296.637	1.464	1.554	0.905	0.85	0.413	0.381	0.16	0.153
	299.97	1.47	1.56	0.91	0.857	0.416	0.385	0.161	0.154
	303.303	1.475	1.565	0.916	0.864	0.419	0.388	0.162	0.156
	306.636	1.48	1.571	0.922	0.87	0.422	0.392	0.163	0.158
	309.969	1.486	1.576	0.928	0.877	0.426	0.396	0.165	0.159
	313.302	1.491	1.582	0.933	0.883	0.429	0.4	0.166	0.161
	316.635	1.497	1.587	0.939	0.89	0.433	0.403	0.168	0.163
	319.968	1.502	1.592	0.945	0.896	0.436	0.407	0.169	0.164
	323.301	1.507	1.597	0.95	0.903	0.439	0.411	0.171	0.166
	326.634	1.512	1.602	0.956	0.909	0.442	0.415	0.172	0.168
	329.967	1.517	1.606	0.961	0.916	0.445	0.418	0.174	0.169
	333.3	1.522	1.611	0.966	0.922	0.449	0.422	0.175	0.171
	336.633	1.527	1.616	0.971	0.928	0.452	0.426	0.177	0.172
	339.966	1.532	1.62	0.977	0.935	0.456	0.43	0.179	0.174
	343.299	1.538	1.625	0.982	0.941	0.459	0.433	0.181	0.176
	346.632	1.542	1.629	0.986	0.947	0.463	0.437	0.182	0.177
	349.965	1.547	1.633	0.991	0.953	0.466	0.441	0.184	0.179
	353.298	1.552	1.637	0.996	0.959	0.47	0.444	0.186	0.181
	356.631	1.557	1.641	1	0.965	0.473	0.448	0.187	0.182
	359.964	1.562	1.645	1.005	0.971	0.477	0.452	0.189	0.184
	363.297	1.568	1.649	1.01	0.977	0.481	0.455	0.191	0.185
	366.63	1.572	1.653	1.015	0.983	0.484	0.459	0.192	0.187
	369.963	1.577	1.656	1.02	0.989	0.488	0.463	0.194	0.189
	373.296	1.582	1.66	1.024	0.994	0.491	0.466	0.195	0.19
	376.629	1.586	1.663	1.029	1	0.494	0.47	0.196	0.192
	379.962	1.591	1.667	1.034	1.006	0.496	0.473	0.198	0.193
	383.295	1.596	1.67	1.038	1.011	0.5	0.477	0.199	0.195
	386.628	1.6	1.674	1.043	1.017	0.503	0.481	0.2	0.197
	389.961	1.605	1.677	1.048	1.023	0.506	0.484	0.202	0.198
	393.294	1.609	1.68	1.053	1.028	0.509	0.488	0.203	0.2
	396.627	1.614	1.683	1.058	1.034	0.512	0.491	0.205	0.201
	399.96	1.618	1.686	1.062	1.039	0.515	0.495	0.206	0.203
	403.293	1.622	1.689	1.067	1.045	0.518	0.498	0.208	0.205
	406.626	1.627	1.692	1.072	1.05	0.521	0.502	0.209	0.206
	409.959	1.631	1.695	1.076	1.055	0.524	0.505	0.211	0.208
	413.292	1.635	1.698	1.08	1.061	0.527	0.509	0.212	0.209
	416.625	1.64	1.7	1.084	1.066	0.531	0.512	0.214	0.211
	419.958	1.644	1.703	1.089	1.071	0.534	0.516	0.215	0.213
	423.291	1.648	1.706	1.093	1.076	0.537	0.519	0.216	0.214
	426.624	1.653	1.708	1.097	1.082	0.54	0.523	0.218	0.216
	429.957	1.657	1.711	1.101	1.087	0.543	0.526	0.22	0.217
	433.29	1.661	1.713	1.106	1.092	0.546	0.53	0.221	0.219
	436.623	1.665	1.716	1.11	1.097	0.549	0.533	0.222	0.221
	439.956	1.669	1.718	1.114	1.102	0.552	0.537	0.224	0.222
	443.289	1.672	1.72	1.118	1.107	0.555	0.54	0.225	0.224
	446.622	1.676	1.723	1.123	1.112	0.558	0.543	0.226	0.225
	449.955	1.681	1.725	1.127	1.117	0.561	0.547	0.227	0.227
	453.288	1.685	1.727	1.131	1.122	0.564	0.55	0.23	0.229
	456.621	1.688	1.729	1.136	1.126	0.567	0.554	0.231	0.23
	459.954	1.693	1.731	1.14	1.131	0.57	0.557	0.233	0.232
	463.287	1.697	1.733	1.144	1.136	0.574	0.56	0.234	0.233
	466.62	1.7	1.735	1.148	1.141	0.577	0.564	0.236	0.235
	469.953	1.704	1.737	1.152	1.145	0.58	0.567	0.237	0.236
	473.286	1.708	1.739	1.156	1.15	0.583	0.57	0.239	0.238
	476.619	1.712	1.741	1.16	1.155	0.586	0.574	0.24	0.24
	479.952	1.716	1.743	1.164	1.159	0.589	0.577	0.242	0.241
	483.285	1.719	1.744	1.167	1.164	0.592	0.58	0.243	0.243
	486.618	1.723	1.746	1.171	1.168	0.594	0.584	0.244	0.244
	489.951	1.726	1.748	1.175	1.173	0.597	0.587	0.246	0.246
	493.284	1.73	1.749	1.179	1.177	0.6	0.59	0.247	0.247
	496.617	1.734	1.751	1.183	1.182	0.602	0.594	0.249	0.249
	499.95	1.737	1.753	1.187	1.186	0.605	0.597	0.251	0.25
	503.283	1.741	1.754	1.191	1.191	0.608	0.6	0.252	0.252
	506.616	1.744	1.756	1.194	1.195	0.61	0.604	0.253	0.254
	509.949	1.748	1.757	1.199	1.199	0.614	0.607	0.255	0.255
	513.282	1.751	1.759	1.202	1.204	0.617	0.61	0.256	0.257
	516.615	1.755	1.76	1.206	1.208	0.62	0.613	0.258	0.258
	519.948	1.759	1.762	1.21	1.212	0.622	0.617	0.26	0.26
	523.281	1.762	1.763	1.214	1.216	0.625	0.62	0.261	0.261
	526.614	1.766	1.764	1.217	1.22	0.628	0.623	0.263	0.263
	529.947	1.769	1.766	1.221	1.224	0.631	0.626	0.264	0.264
	533.28	1.773	1.767	1.224	1.229	0.634	0.629	0.265	0.266
	536.613	1.776	1.768	1.227	1.233	0.636	0.633	0.267	0.268
	539.946	1.779	1.769	1.23	1.237	0.638	0.636	0.268	0.269
	543.279	1.782	1.771	1.234	1.241	0.641	0.639	0.269	0.271
	546.612	1.786	1.772	1.237	1.245	0.643	0.642	0.27	0.272
	549.945	1.789	1.773	1.24	1.249	0.645	0.645	0.271	0.274
	553.278	1.792	1.774	1.243	1.253	0.647	0.649	0.272	0.275
	556.611	1.795	1.775	1.246	1.256	0.65	0.652	0.273	0.277
	559.944	1.798	1.776	1.249	1.26	0.652	0.655	0.274	0.278
	563.277	1.801	1.777	1.253	1.264	0.655	0.658	0.276	0.28
	566.61	1.804	1.778	1.257	1.268	0.658	0.661	0.277	0.281
	569.943	1.808	1.779	1.26	1.272	0.661	0.664	0.278	0.283
	573.276	1.811	1.78	1.264	1.275	0.664	0.667	0.28	0.284
	576.609	1.814	1.781	1.268	1.279	0.667	0.67	0.282	0.286
	579.942	1.817	1.782	1.271	1.283	0.669	0.674	0.283	0.287
	583.275	1.82	1.783	1.275	1.287	0.672	0.677	0.285	0.289
	586.608	1.822	1.784	1.277	1.29	0.674	0.68	0.286	0.291
	589.941	1.824	1.785	1.28	1.294	0.676	0.683	0.288	0.292
	593.274	1.826	1.786	1.282	1.297	0.677	0.686	0.289	0.294
	596.607	1.827		1.283		0.678		0.289
	599.94	1.827	1.788	1.283	1.305	0.678	0.692	0.289	0.297
	603.273	1.827	1.788	1.284	1.304	0.679	0.692	0.29	0.297
	606.606	1.827	1.787	1.285	1.304	0.679	0.692	0.29	0.297
	609.939	1.827	1.787	1.285	1.304	0.68	0.692	0.291	0.296
	613.272	1.827	1.787	1.286	1.304	0.68	0.692	0.292	0.296
	616.605	1.827	1.787	1.286	1.304	0.681	0.691	0.292	0.296
	619.938	1.827	1.786	1.287	1.304	0.681	0.691	0.293	0.296
	623.271	1.827	1.786	1.287	1.303	0.681	0.691	0.293	0.296
	626.604	1.827	1.786	1.286	1.303	0.681	0.691	0.293	0.296
	629.937	1.826	1.786	1.286	1.303	0.681	0.691	0.293	0.296
	633.27	1.825	1.785	1.285	1.303	0.681	0.691	0.293	0.296
	636.603	1.825	1.785	1.284	1.303	0.68	0.691	0.293	0.296
	639.936	1.824	1.785	1.284	1.303	0.679	0.691	0.293	0.296
	643.269	1.823	1.785	1.283	1.302	0.679	0.691	0.293	0.296
	646.602	1.822	1.785	1.283	1.302	0.679	0.691	0.293	0.296
	649.935	1.822	1.784	1.283	1.302	0.679	0.691	0.293	0.296
	653.268	1.821	1.784	1.283	1.302	0.679	0.691	0.292	0.296
	656.601	1.82	1.784	1.282	1.302	0.679	0.69	0.293	0.296
	659.934	1.819	1.784	1.282	1.302	0.679	0.69	0.293	0.296
	663.267	1.819	1.783	1.282	1.301	0.68	0.69	0.292	0.296
	666.6	1.819	1.783	1.282	1.301	0.68	0.69	0.292	0.296
	669.933	1.818	1.783	1.282	1.301	0.68	0.69	0.292	0.296
	673.266	1.818	1.783	1.281	1.301	0.68	0.69	0.292	0.296
	676.599	1.818	1.782	1.281	1.301	0.68	0.69	0.292	0.296
	679.932	1.818	1.782	1.281	1.301	0.679	0.69	0.292	0.296
	683.265	1.818	1.782	1.28	1.3	0.679	0.69	0.292	0.296
	686.598	1.817	1.782	1.28	1.3	0.679	0.69	0.292	0.296
	689.931	1.817	1.782	1.28	1.3	0.679	0.69	0.292	0.296
	693.264	1.816	1.781	1.279	1.3	0.679	0.689	0.291	0.296
	696.597	1.816	1.781	1.279	1.3	0.678	0.689	0.292	0.295
	699.93	1.815	1.781	1.279	1.3	0.678	0.689	0.292	0.295
	703.263	1.815	1.781	1.279	1.299	0.678	0.689	0.292	0.295
	706.596	1.815	1.78	1.279	1.299	0.677	0.689	0.292	0.295
	709.929	1.815	1.78	1.279	1.299	0.678	0.689	0.292	0.295
	713.262	1.814	1.78	1.279	1.299	0.678	0.689	0.292	0.295
	716.595	1.814	1.78	1.279	1.299	0.679	0.689	0.293	0.295
	719.928	1.813	1.78	1.279	1.299	0.678	0.689	0.292	0.295
	723.261	1.813	1.779	1.278	1.298	0.679	0.689	0.292	0.295
	726.594	1.812	1.779	1.279	1.298	0.679	0.689	0.292	0.295
	729.927	1.812	1.779	1.278	1.298	0.679	0.688	0.292	0.295
	733.26	1.812	1.779	1.278	1.298	0.679	0.688	0.292	0.295
	736.593	1.811	1.778	1.277	1.298	0.678	0.688	0.292	0.295
	739.926	1.811	1.778	1.277	1.298	0.678	0.688	0.292	0.295
	743.259	1.811	1.778	1.277	1.297	0.678	0.688	0.292	0.295
	746.592	1.81	1.778	1.277	1.297	0.677	0.688	0.293	0.295
	749.925	1.809	1.777	1.277	1.297	0.677	0.688	0.293	0.295
	753.258	1.808	1.777	1.277	1.297	0.676	0.688	0.292	0.295
	756.591	1.807	1.777	1.277	1.297	0.676	0.688	0.293	0.295
	759.924	1.807	1.777	1.277	1.297	0.676	0.688	0.293	0.295
	763.257	1.806	1.777	1.277	1.296	0.676	0.688	0.293	0.295
	766.59	1.806	1.776	1.276	1.296	0.676	0.688	0.293	0.295
	769.923	1.805	1.776	1.276	1.296	0.675	0.687	0.293	0.295
	773.256	1.805	1.776	1.276	1.296	0.676	0.687	0.293	0.295
	776.589	1.805	1.776	1.276	1.296	0.676	0.687	0.293	0.295
	779.922	1.805	1.775	1.276	1.296	0.676	0.687	0.293	0.295
	783.255	1.805	1.775	1.276	1.295	0.676	0.687	0.293	0.294
	786.588	1.804	1.775	1.275	1.295	0.676	0.687	0.293	0.294
	789.921	1.804	1.775	1.274	1.295	0.676	0.687	0.292	0.294
	793.254	1.804	1.774	1.274	1.295	0.676	0.687	0.292	0.294
	796.587	1.804	1.774	1.274	1.295	0.677	0.687	0.292	0.294
	799.92	1.804	1.774	1.274	1.295	0.677	0.687	0.292	0.294
	803.253	1.804	1.774	1.273	1.294	0.677	0.687	0.292	0.294
	806.586	1.803	1.774	1.273	1.294	0.677	0.686	0.292	0.294
	809.919	1.803	1.773	1.274	1.294	0.677	0.686	0.293	0.294
	813.252	1.803	1.773	1.274	1.294	0.677	0.686	0.293	0.294
	816.585	1.802	1.773	1.274	1.294	0.677	0.686	0.293	0.294
	819.918	1.802	1.773	1.274	1.294	0.677	0.686	0.293	0.294
	823.251	1.801	1.772	1.274	1.293	0.677	0.686	0.293	0.294
	826.584	1.801	1.772	1.273	1.293	0.677	0.686	0.293	0.294
	829.917	1.8	1.772	1.273	1.293	0.676	0.686	0.293	0.294
	833.25	1.799	1.772	1.273	1.293	0.676	0.686	0.293	0.294
	836.583	1.798	1.772	1.273	1.293	0.675	0.686	0.292	0.294
	839.916	1.798	1.771	1.273	1.293	0.675	0.686	0.292	0.294
	843.249	1.797	1.771	1.272	1.292	0.675	0.685	0.292	0.294
	846.582	1.797	1.771	1.272	1.292	0.674	0.685	0.292	0.294
	849.915	1.796	1.771	1.272	1.292	0.674	0.685	0.292	0.294
	853.248	1.796	1.77	1.272	1.292	0.674	0.685	0.292	0.294
	856.581	1.795	1.77	1.271	1.292	0.674	0.685	0.292	0.294
	859.914	1.795	1.77	1.271	1.292	0.674	0.685	0.292	0.294
	863.247	1.795	1.77	1.271	1.291	0.674	0.685	0.292	0.294
	866.58	1.794	1.769	1.271	1.291	0.674	0.685	0.292	0.294
	869.913	1.795	1.769	1.271	1.291	0.674	0.685	0.292	0.294
	873.246	1.794	1.769	1.27	1.291	0.674	0.685	0.291	0.293
	876.579	1.794	1.769	1.27	1.291	0.674	0.685	0.291	0.293
	879.912	1.793	1.769	1.27	1.291	0.674	0.685	0.291	0.293
	883.245	1.793	1.768	1.269	1.29	0.674	0.684	0.291	0.293
	886.578	1.792	1.768	1.27	1.29	0.674	0.684	0.291	0.293
	889.911	1.792	1.768	1.269	1.29	0.674	0.684	0.29	0.293
	893.244	1.792	1.768	1.27	1.29	0.675	0.684	0.291	0.293
	896.577	1.792	1.767	1.27	1.29	0.675	0.684	0.291	0.293
	899.91	1.791	1.767	1.27	1.29	0.675	0.684	0.292	0.293
	903.243	1.791	1.767	1.27	1.289	0.675	0.684	0.292	0.293
	906.576	1.791	1.767	1.271	1.289	0.675	0.684	0.292	0.293
	909.909	1.791	1.767	1.271	1.289	0.675	0.684	0.292	0.293
	913.242	1.791	1.766	1.27	1.289	0.675	0.684	0.293	0.293
	916.575	1.79	1.766	1.271	1.289	0.675	0.684	0.293	0.293
	919.908	1.79	1.766	1.27	1.289	0.675	0.683	0.293	0.293
	923.241	1.789	1.766	1.269	1.288	0.674	0.683	0.293	0.293
	926.574	1.789	1.765	1.269	1.288	0.674	0.683	0.293	0.293
	929.907	1.788	1.765	1.269	1.288	0.674	0.683	0.293	0.293
	933.24	1.788	1.765	1.269	1.288	0.674	0.683	0.293	0.293
	936.573	1.788	1.765	1.269	1.288	0.674	0.683	0.293	0.293
	939.906	1.787	1.764	1.268	1.288	0.674	0.683	0.292	0.293
	943.239	1.787	1.764	1.268	1.287	0.674	0.683	0.292	0.293
	946.572	1.786	1.764	1.268	1.287	0.674	0.683	0.292	0.293
	949.905	1.786	1.764	1.268	1.287	0.673	0.683	0.292	0.293
	953.238	1.786	1.764	1.268	1.287	0.673	0.683	0.292	0.293
	956.571	1.786	1.763	1.268	1.287	0.673	0.682	0.292	0.293
	959.904	1.785	1.763	1.268	1.287	0.673	0.682	0.293	0.292
	963.237	1.785	1.763	1.267	1.286	0.673	0.682	0.293	0.292
	966.57	1.785	1.763	1.267	1.286	0.673	0.682	0.293	0.292
	969.903	1.785	1.762	1.267	1.286	0.673	0.682	0.293	0.292
	973.236	1.785	1.762	1.267	1.286	0.673	0.682	0.293	0.292
	976.569	1.784	1.762	1.267	1.286	0.673	0.682	0.293	0.292
	979.902	1.784	1.762	1.267	1.286	0.673	0.682	0.293	0.292
	983.235	1.784	1.762	1.267	1.285	0.674	0.682	0.293	0.292
	986.568	1.784	1.761	1.267	1.285	0.674	0.682	0.293	0.292
	989.901	1.784	1.761	1.267	1.285	0.674	0.682	0.294	0.292
	993.234	1.783	1.761	1.267	1.285	0.674	0.682	0.293	0.292
	996.567	1.783	1.761	1.267	1.285	0.674	0.681	0.293	0.292
	999.9	1.782	1.76	1.267	1.285	0.674	0.681	0.293	0.292
	1003.23	1.782	1.76	1.267	1.284	0.674	0.681	0.293	0.292
	1006.57	1.782	1.76	1.267	1.284	0.674	0.681	0.293	0.292
	1009.9	1.781	1.76	1.267	1.284	0.674	0.681	0.293	0.292
	1013.23	1.781	1.759	1.267	1.284	0.673	0.681	0.293	0.292
	1016.57	1.78	1.759	1.267	1.284	0.673	0.681	0.293	0.292
	1019.9	1.78	1.759	1.266	1.284	0.673	0.681	0.292	0.292
	1023.23	1.78	1.759	1.266	1.283	0.672	0.681	0.293	0.292
	1026.56	1.779	1.759	1.266	1.283	0.672	0.681	0.292	0.292
	1029.9	1.778	1.758	1.265	1.283	0.672	0.681	0.292	0.292
	1033.23	1.778	1.758	1.265	1.283	0.672	0.68	0.292	0.292
	1036.56	1.778	1.758	1.264	1.283	0.672	0.68	0.292	0.292
	1039.9	1.777	1.758	1.264	1.283	0.672	0.68	0.292	0.292
	1043.23	1.777	1.757	1.264	1.282	0.672	0.68	0.292	0.292
	1046.56	1.777	1.757	1.264	1.282	0.672	0.68	0.292	0.292
	1049.89	1.777	1.757	1.264	1.282	0.672	0.68	0.292	0.291
	1053.23	1.777	1.757	1.264	1.282	0.672	0.68	0.292	0.291
	1056.56	1.776	1.757	1.264	1.282	0.672	0.68	0.292	0.291
	1059.89	1.776	1.756	1.264	1.282	0.672	0.68	0.292	0.291
	1063.23	1.775	1.756	1.263	1.281	0.672	0.68	0.291	0.291
	1066.56	1.776	1.756	1.264	1.281	0.672	0.68	0.291	0.291
	1069.89	1.776	1.756	1.264	1.281	0.672	0.68	0.292	0.291
	1073.23	1.775	1.755	1.264	1.281	0.672	0.679	0.292	0.291
	1076.56	1.775	1.755	1.264	1.281	0.672	0.679	0.292	0.291
	1079.89	1.775	1.755	1.264	1.281	0.673	0.679	0.292	0.291
	1083.22	1.775	1.755	1.263	1.281	0.672	0.679	0.291	0.291
	1086.56	1.775	1.755	1.263	1.28	0.673	0.679	0.291	0.291
	1089.89	1.774	1.754	1.263	1.28	0.673	0.679	0.292	0.291
	1093.22	1.773	1.754	1.263	1.28	0.672	0.679	0.292	0.291
	1096.56	1.772	1.754	1.262	1.28	0.672	0.679	0.291	0.291
	1099.89	1.772	1.754	1.262	1.28	0.672	0.679	0.291	0.291
	1103.22	1.771	1.753	1.262	1.28	0.672	0.679	0.291	0.291
	1106.56	1.771	1.753	1.262	1.279	0.672	0.679	0.291	0.291
	1109.89	1.771	1.753	1.262	1.279	0.671	0.678	0.291	0.291
	1113.22	1.771	1.753	1.262	1.279	0.671	0.678	0.292	0.291
	1116.56	1.77	1.752	1.261	1.279	0.671	0.678	0.291	0.291
	1119.89	1.77	1.752	1.261	1.279	0.671	0.678	0.291	0.291
	1123.22	1.769	1.752	1.261	1.279	0.671	0.678	0.291	0.291
	1126.55	1.769	1.752	1.261	1.278	0.671	0.678	0.291	0.291
	1129.89	1.769	1.752	1.26	1.278	0.671	0.678	0.291	0.291
	1133.22	1.769	1.751	1.26	1.278	0.671	0.678	0.291	0.291
	1136.55	1.768	1.751	1.26	1.278	0.671	0.678	0.291	0.291
	1139.89	1.768	1.751	1.26	1.278	0.671	0.678	0.291	0.29
	1143.22	1.769	1.751	1.26	1.278	0.671	0.678	0.292	0.29
	1146.55	1.768	1.75	1.26	1.277	0.671	0.677	0.292	0.29
	1149.88	1.768	1.75	1.26	1.277	0.672	0.677	0.292	0.29
	1153.22	1.768	1.75	1.26	1.277	0.672	0.677	0.292	0.29
	1156.55	1.768	1.75	1.26	1.277	0.672	0.677	0.292	0.29
	1159.88	1.767	1.75	1.26	1.277	0.672	0.677	0.292	0.29
	1163.22	1.767	1.749	1.26	1.277	0.672	0.677	0.292	0.29
	1166.55	1.767	1.749	1.26	1.276	0.672	0.677	0.292	0.29
	1169.88	1.767	1.749	1.26	1.276	0.672	0.677	0.293	0.29
	1173.22	1.766	1.749	1.26	1.276	0.672	0.677	0.293	0.29
	1176.55	1.766	1.748	1.26	1.276	0.672	0.677	0.293	0.29
	1179.88	1.766	1.748	1.26	1.276	0.672	0.677	0.293	0.29
	1183.21	1.765	1.748	1.26	1.276	0.671	0.677	0.293	0.29
	1186.55	1.765	1.748	1.26	1.275	0.671	0.676	0.293	0.29
	1189.88	1.765	1.748	1.26	1.275	0.671	0.676	0.293	0.29
	1193.21	1.765	1.747	1.26	1.275	0.671	0.676	0.293	0.29
	1196.55	1.765		1.261		0.671		0.293
		0.072	0.059

## Sheet: ACE2-K26R-Fc
	Time/s	200 nM	200 nM Fit	66.7 nM	66.7 nM Fit	22.2 nM	22.2 nM Fit	7.41 nM	7.41 nM Fit
	0	0.061	0	0.026	0	0.011	0	0.005	0
	3.333	0.087	0.039	0.035	0.013	0.013	0.005	0.005	0.002
	6.666	0.118	0.076	0.046	0.026	0.017	0.01	0.007	0.004
	9.999	0.153	0.113	0.058	0.038	0.021	0.014	0.008	0.005
	13.332	0.191	0.15	0.072	0.051	0.026	0.019	0.009	0.007
	16.665	0.232	0.185	0.087	0.064	0.031	0.024	0.01	0.009
	19.998	0.275	0.22	0.103	0.076	0.036	0.028	0.012	0.011
	23.331	0.319	0.254	0.12	0.088	0.041	0.033	0.014	0.012
	26.664	0.362	0.287	0.137	0.101	0.047	0.038	0.015	0.014
	29.997	0.404	0.32	0.154	0.113	0.053	0.042	0.017	0.016
	33.33	0.443	0.351	0.17	0.125	0.059	0.047	0.019	0.018
	36.663	0.478	0.383	0.186	0.137	0.064	0.052	0.021	0.02
	39.996	0.511	0.413	0.201	0.149	0.07	0.056	0.023	0.021
	43.329	0.542	0.443	0.215	0.161	0.075	0.061	0.024	0.023
	46.662	0.572	0.472	0.23	0.172	0.081	0.066	0.026	0.025
	49.995	0.601	0.501	0.245	0.184	0.087	0.07	0.029	0.027
	53.328	0.629	0.529	0.259	0.196	0.092	0.075	0.031	0.028
	56.661	0.655	0.556	0.273	0.207	0.098	0.079	0.033	0.03
	59.994	0.68	0.583	0.287	0.218	0.103	0.084	0.035	0.032
	63.327	0.705	0.61	0.3	0.23	0.109	0.089	0.037	0.034
	66.66	0.728	0.635	0.314	0.241	0.114	0.093	0.038	0.035
	69.993	0.75	0.66	0.326	0.252	0.119	0.098	0.04	0.037
	73.326	0.772	0.685	0.339	0.263	0.124	0.102	0.042	0.039
	76.659	0.793	0.709	0.352	0.274	0.129	0.107	0.044	0.041
	79.992	0.813	0.733	0.364	0.285	0.134	0.111	0.045	0.042
	83.325	0.832	0.756	0.376	0.296	0.139	0.116	0.047	0.044
	86.658	0.85	0.779	0.388	0.307	0.144	0.12	0.049	0.046
	89.991	0.868	0.801	0.4	0.317	0.149	0.125	0.051	0.048
	93.324	0.886	0.823	0.411	0.328	0.154	0.129	0.053	0.049
	96.657	0.903	0.844	0.424	0.339	0.159	0.133	0.055	0.051
	99.99	0.919	0.865	0.435	0.349	0.163	0.138	0.057	0.053
	103.323	0.935	0.885	0.446	0.359	0.168	0.142	0.059	0.055
	106.656	0.95	0.905	0.457	0.37	0.172	0.147	0.06	0.056
	109.989	0.965	0.924	0.469	0.38	0.177	0.151	0.063	0.058
	113.322	0.98	0.943	0.48	0.39	0.182	0.155	0.065	0.06
	116.655	0.994	0.962	0.49	0.4	0.187	0.16	0.067	0.062
	119.988	1.008	0.98	0.501	0.41	0.192	0.164	0.069	0.063
	123.321	1.021	0.998	0.511	0.42	0.196	0.169	0.07	0.065
	126.654	1.034	1.016	0.521	0.43	0.201	0.173	0.072	0.067
	129.987	1.047	1.033	0.531	0.44	0.205	0.177	0.074	0.068
	133.32	1.059	1.05	0.541	0.45	0.21	0.182	0.076	0.07
	136.653	1.072	1.066	0.551	0.459	0.215	0.186	0.078	0.072
	139.986	1.084	1.082	0.561	0.469	0.22	0.19	0.08	0.074
	143.319	1.095	1.098	0.57	0.478	0.224	0.194	0.081	0.075
	146.652	1.106	1.113	0.579	0.488	0.228	0.199	0.083	0.077
	149.985	1.117	1.128	0.587	0.497	0.233	0.203	0.084	0.079
	153.318	1.128	1.143	0.596	0.507	0.237	0.207	0.086	0.081
	156.651	1.139	1.158	0.605	0.516	0.242	0.212	0.089	0.082
	159.984	1.15	1.172	0.614	0.525	0.247	0.216	0.09	0.084
	163.317	1.16	1.186	0.623	0.534	0.251	0.22	0.092	0.086
	166.65	1.17	1.199	0.632	0.543	0.256	0.224	0.094	0.087
	169.983	1.18	1.212	0.64	0.552	0.26	0.228	0.095	0.089
	173.316	1.19	1.225	0.649	0.561	0.265	0.233	0.097	0.091
	176.649	1.199	1.238	0.657	0.57	0.269	0.237	0.099	0.092
	179.982	1.209	1.251	0.665	0.579	0.274	0.241	0.101	0.094
	183.315	1.218	1.263	0.674	0.588	0.278	0.245	0.103	0.096
	186.648	1.227	1.275	0.682	0.596	0.282	0.249	0.105	0.098
	189.981	1.236	1.286	0.69	0.605	0.286	0.253	0.107	0.099
	193.314	1.244	1.298	0.698	0.613	0.291	0.258	0.109	0.101
	196.647	1.254	1.309	0.706	0.622	0.295	0.262	0.11	0.103
	199.98	1.262	1.32	0.714	0.63	0.299	0.266	0.112	0.104
	203.313	1.27	1.331	0.722	0.639	0.303	0.27	0.113	0.106
	206.646	1.278	1.341	0.729	0.647	0.307	0.274	0.115	0.108
	209.979	1.286	1.351	0.736	0.655	0.311	0.278	0.116	0.109
	213.312	1.293	1.361	0.743	0.663	0.314	0.282	0.117	0.111
	216.645	1.302	1.371	0.749	0.671	0.318	0.286	0.119	0.113
	219.978	1.309	1.381	0.757	0.68	0.323	0.29	0.121	0.114
	223.311	1.317	1.39	0.764	0.688	0.327	0.294	0.122	0.116
	226.644	1.324	1.4	0.771	0.696	0.331	0.298	0.124	0.118
	229.977	1.332	1.409	0.778	0.703	0.335	0.302	0.125	0.119
	233.31	1.339	1.417	0.785	0.711	0.34	0.306	0.127	0.121
	236.643	1.346	1.426	0.792	0.719	0.343	0.31	0.128	0.123
	239.976	1.353	1.435	0.799	0.727	0.347	0.314	0.13	0.125
	243.309	1.361	1.443	0.805	0.734	0.35	0.318	0.132	0.126
	246.642	1.367	1.451	0.812	0.742	0.354	0.322	0.133	0.128
	249.975	1.374	1.459	0.819	0.75	0.358	0.326	0.135	0.13
	253.308	1.381	1.467	0.825	0.757	0.362	0.33	0.137	0.131
	256.641	1.387	1.474	0.832	0.765	0.366	0.334	0.139	0.133
	259.974	1.394	1.482	0.839	0.772	0.37	0.338	0.141	0.135
	263.307	1.401	1.489	0.845	0.779	0.373	0.342	0.142	0.136
	266.64	1.408	1.496	0.851	0.787	0.377	0.346	0.144	0.138
	269.973	1.414	1.503	0.857	0.794	0.381	0.35	0.146	0.14
	273.306	1.421	1.51	0.863	0.801	0.385	0.354	0.147	0.141
	276.639	1.427	1.517	0.869	0.808	0.389	0.358	0.149	0.143
	279.972	1.434	1.523	0.875	0.815	0.393	0.361	0.151	0.144
	283.305	1.44	1.53	0.881	0.822	0.397	0.365	0.153	0.146
	286.638	1.446	1.536	0.887	0.829	0.401	0.369	0.155	0.148
	289.971	1.452	1.542	0.893	0.836	0.405	0.373	0.156	0.149
	293.304	1.458	1.548	0.899	0.843	0.409	0.377	0.158	0.151
	296.637	1.464	1.554	0.905	0.85	0.413	0.381	0.16	0.153
	299.97	1.47	1.56	0.91	0.857	0.416	0.385	0.161	0.154
	303.303	1.475	1.565	0.916	0.864	0.419	0.388	0.162	0.156
	306.636	1.48	1.571	0.922	0.87	0.422	0.392	0.163	0.158
	309.969	1.486	1.576	0.928	0.877	0.426	0.396	0.165	0.159
	313.302	1.491	1.582	0.933	0.883	0.429	0.4	0.166	0.161
	316.635	1.497	1.587	0.939	0.89	0.433	0.403	0.168	0.163
	319.968	1.502	1.592	0.945	0.896	0.436	0.407	0.169	0.164
	323.301	1.507	1.597	0.95	0.903	0.439	0.411	0.171	0.166
	326.634	1.512	1.602	0.956	0.909	0.442	0.415	0.172	0.168
	329.967	1.517	1.606	0.961	0.916	0.445	0.418	0.174	0.169
	333.3	1.522	1.611	0.966	0.922	0.449	0.422	0.175	0.171
	336.633	1.527	1.616	0.971	0.928	0.452	0.426	0.177	0.172
	339.966	1.532	1.62	0.977	0.935	0.456	0.43	0.179	0.174
	343.299	1.538	1.625	0.982	0.941	0.459	0.433	0.181	0.176
	346.632	1.542	1.629	0.986	0.947	0.463	0.437	0.182	0.177
	349.965	1.547	1.633	0.991	0.953	0.466	0.441	0.184	0.179
	353.298	1.552	1.637	0.996	0.959	0.47	0.444	0.186	0.181
	356.631	1.557	1.641	1	0.965	0.473	0.448	0.187	0.182
	359.964	1.562	1.645	1.005	0.971	0.477	0.452	0.189	0.184
	363.297	1.568	1.649	1.01	0.977	0.481	0.455	0.191	0.185
	366.63	1.572	1.653	1.015	0.983	0.484	0.459	0.192	0.187
	369.963	1.577	1.656	1.02	0.989	0.488	0.463	0.194	0.189
	373.296	1.582	1.66	1.024	0.994	0.491	0.466	0.195	0.19
	376.629	1.586	1.663	1.029	1	0.494	0.47	0.196	0.192
	379.962	1.591	1.667	1.034	1.006	0.496	0.473	0.198	0.193
	383.295	1.596	1.67	1.038	1.011	0.5	0.477	0.199	0.195
	386.628	1.6	1.674	1.043	1.017	0.503	0.481	0.2	0.197
	389.961	1.605	1.677	1.048	1.023	0.506	0.484	0.202	0.198
	393.294	1.609	1.68	1.053	1.028	0.509	0.488	0.203	0.2
	396.627	1.614	1.683	1.058	1.034	0.512	0.491	0.205	0.201
	399.96	1.618	1.686	1.062	1.039	0.515	0.495	0.206	0.203
	403.293	1.622	1.689	1.067	1.045	0.518	0.498	0.208	0.205
	406.626	1.627	1.692	1.072	1.05	0.521	0.502	0.209	0.206
	409.959	1.631	1.695	1.076	1.055	0.524	0.505	0.211	0.208
	413.292	1.635	1.698	1.08	1.061	0.527	0.509	0.212	0.209
	416.625	1.64	1.7	1.084	1.066	0.531	0.512	0.214	0.211
	419.958	1.644	1.703	1.089	1.071	0.534	0.516	0.215	0.213
	423.291	1.648	1.706	1.093	1.076	0.537	0.519	0.216	0.214
	426.624	1.653	1.708	1.097	1.082	0.54	0.523	0.218	0.216
	429.957	1.657	1.711	1.101	1.087	0.543	0.526	0.22	0.217
	433.29	1.661	1.713	1.106	1.092	0.546	0.53	0.221	0.219
	436.623	1.665	1.716	1.11	1.097	0.549	0.533	0.222	0.221
	439.956	1.669	1.718	1.114	1.102	0.552	0.537	0.224	0.222
	443.289	1.672	1.72	1.118	1.107	0.555	0.54	0.225	0.224
	446.622	1.676	1.723	1.123	1.112	0.558	0.543	0.226	0.225
	449.955	1.681	1.725	1.127	1.117	0.561	0.547	0.227	0.227
	453.288	1.685	1.727	1.131	1.122	0.564	0.55	0.23	0.229
	456.621	1.688	1.729	1.136	1.126	0.567	0.554	0.231	0.23
	459.954	1.693	1.731	1.14	1.131	0.57	0.557	0.233	0.232
	463.287	1.697	1.733	1.144	1.136	0.574	0.56	0.234	0.233
	466.62	1.7	1.735	1.148	1.141	0.577	0.564	0.236	0.235
	469.953	1.704	1.737	1.152	1.145	0.58	0.567	0.237	0.236
	473.286	1.708	1.739	1.156	1.15	0.583	0.57	0.239	0.238
	476.619	1.712	1.741	1.16	1.155	0.586	0.574	0.24	0.24
	479.952	1.716	1.743	1.164	1.159	0.589	0.577	0.242	0.241
	483.285	1.719	1.744	1.167	1.164	0.592	0.58	0.243	0.243
	486.618	1.723	1.746	1.171	1.168	0.594	0.584	0.244	0.244
	489.951	1.726	1.748	1.175	1.173	0.597	0.587	0.246	0.246
	493.284	1.73	1.749	1.179	1.177	0.6	0.59	0.247	0.247
	496.617	1.734	1.751	1.183	1.182	0.602	0.594	0.249	0.249
	499.95	1.737	1.753	1.187	1.186	0.605	0.597	0.251	0.25
	503.283	1.741	1.754	1.191	1.191	0.608	0.6	0.252	0.252
	506.616	1.744	1.756	1.194	1.195	0.61	0.604	0.253	0.254
	509.949	1.748	1.757	1.199	1.199	0.614	0.607	0.255	0.255
	513.282	1.751	1.759	1.202	1.204	0.617	0.61	0.256	0.257
	516.615	1.755	1.76	1.206	1.208	0.62	0.613	0.258	0.258
	519.948	1.759	1.762	1.21	1.212	0.622	0.617	0.26	0.26
	523.281	1.762	1.763	1.214	1.216	0.625	0.62	0.261	0.261
	526.614	1.766	1.764	1.217	1.22	0.628	0.623	0.263	0.263
	529.947	1.769	1.766	1.221	1.224	0.631	0.626	0.264	0.264
	533.28	1.773	1.767	1.224	1.229	0.634	0.629	0.265	0.266
	536.613	1.776	1.768	1.227	1.233	0.636	0.633	0.267	0.268
	539.946	1.779	1.769	1.23	1.237	0.638	0.636	0.268	0.269
	543.279	1.782	1.771	1.234	1.241	0.641	0.639	0.269	0.271
	546.612	1.786	1.772	1.237	1.245	0.643	0.642	0.27	0.272
	549.945	1.789	1.773	1.24	1.249	0.645	0.645	0.271	0.274
	553.278	1.792	1.774	1.243	1.253	0.647	0.649	0.272	0.275
	556.611	1.795	1.775	1.246	1.256	0.65	0.652	0.273	0.277
	559.944	1.798	1.776	1.249	1.26	0.652	0.655	0.274	0.278
	563.277	1.801	1.777	1.253	1.264	0.655	0.658	0.276	0.28
	566.61	1.804	1.778	1.257	1.268	0.658	0.661	0.277	0.281
	569.943	1.808	1.779	1.26	1.272	0.661	0.664	0.278	0.283
	573.276	1.811	1.78	1.264	1.275	0.664	0.667	0.28	0.284
	576.609	1.814	1.781	1.268	1.279	0.667	0.67	0.282	0.286
	579.942	1.817	1.782	1.271	1.283	0.669	0.674	0.283	0.287
	583.275	1.82	1.783	1.275	1.287	0.672	0.677	0.285	0.289
	586.608	1.822	1.784	1.277	1.29	0.674	0.68	0.286	0.291
	589.941	1.824	1.785	1.28	1.294	0.676	0.683	0.288	0.292
	593.274	1.826	1.786	1.282	1.297	0.677	0.686	0.289	0.294
	596.607	1.827		1.283		0.678		0.289
	599.94	1.827	1.788	1.283	1.305	0.678	0.692	0.289	0.297
	603.273	1.827	1.788	1.284	1.304	0.679	0.692	0.29	0.297
	606.606	1.827	1.787	1.285	1.304	0.679	0.692	0.29	0.297
	609.939	1.827	1.787	1.285	1.304	0.68	0.692	0.291	0.296
	613.272	1.827	1.787	1.286	1.304	0.68	0.692	0.292	0.296
	616.605	1.827	1.787	1.286	1.304	0.681	0.691	0.292	0.296
	619.938	1.827	1.786	1.287	1.304	0.681	0.691	0.293	0.296
	623.271	1.827	1.786	1.287	1.303	0.681	0.691	0.293	0.296
	626.604	1.827	1.786	1.286	1.303	0.681	0.691	0.293	0.296
	629.937	1.826	1.786	1.286	1.303	0.681	0.691	0.293	0.296
	633.27	1.825	1.785	1.285	1.303	0.681	0.691	0.293	0.296
	636.603	1.825	1.785	1.284	1.303	0.68	0.691	0.293	0.296
	639.936	1.824	1.785	1.284	1.303	0.679	0.691	0.293	0.296
	643.269	1.823	1.785	1.283	1.302	0.679	0.691	0.293	0.296
	646.602	1.822	1.785	1.283	1.302	0.679	0.691	0.293	0.296
	649.935	1.822	1.784	1.283	1.302	0.679	0.691	0.293	0.296
	653.268	1.821	1.784	1.283	1.302	0.679	0.691	0.292	0.296
	656.601	1.82	1.784	1.282	1.302	0.679	0.69	0.293	0.296
	659.934	1.819	1.784	1.282	1.302	0.679	0.69	0.293	0.296
	663.267	1.819	1.783	1.282	1.301	0.68	0.69	0.292	0.296
	666.6	1.819	1.783	1.282	1.301	0.68	0.69	0.292	0.296
	669.933	1.818	1.783	1.282	1.301	0.68	0.69	0.292	0.296
	673.266	1.818	1.783	1.281	1.301	0.68	0.69	0.292	0.296
	676.599	1.818	1.782	1.281	1.301	0.68	0.69	0.292	0.296
	679.932	1.818	1.782	1.281	1.301	0.679	0.69	0.292	0.296
	683.265	1.818	1.782	1.28	1.3	0.679	0.69	0.292	0.296
	686.598	1.817	1.782	1.28	1.3	0.679	0.69	0.292	0.296
	689.931	1.817	1.782	1.28	1.3	0.679	0.69	0.292	0.296
	693.264	1.816	1.781	1.279	1.3	0.679	0.689	0.291	0.296
	696.597	1.816	1.781	1.279	1.3	0.678	0.689	0.292	0.295
	699.93	1.815	1.781	1.279	1.3	0.678	0.689	0.292	0.295
	703.263	1.815	1.781	1.279	1.299	0.678	0.689	0.292	0.295
	706.596	1.815	1.78	1.279	1.299	0.677	0.689	0.292	0.295
	709.929	1.815	1.78	1.279	1.299	0.678	0.689	0.292	0.295
	713.262	1.814	1.78	1.279	1.299	0.678	0.689	0.292	0.295
	716.595	1.814	1.78	1.279	1.299	0.679	0.689	0.293	0.295
	719.928	1.813	1.78	1.279	1.299	0.678	0.689	0.292	0.295
	723.261	1.813	1.779	1.278	1.298	0.679	0.689	0.292	0.295
	726.594	1.812	1.779	1.279	1.298	0.679	0.689	0.292	0.295
	729.927	1.812	1.779	1.278	1.298	0.679	0.688	0.292	0.295
	733.26	1.812	1.779	1.278	1.298	0.679	0.688	0.292	0.295
	736.593	1.811	1.778	1.277	1.298	0.678	0.688	0.292	0.295
	739.926	1.811	1.778	1.277	1.298	0.678	0.688	0.292	0.295
	743.259	1.811	1.778	1.277	1.297	0.678	0.688	0.292	0.295
	746.592	1.81	1.778	1.277	1.297	0.677	0.688	0.293	0.295
	749.925	1.809	1.777	1.277	1.297	0.677	0.688	0.293	0.295
	753.258	1.808	1.777	1.277	1.297	0.676	0.688	0.292	0.295
	756.591	1.807	1.777	1.277	1.297	0.676	0.688	0.293	0.295
	759.924	1.807	1.777	1.277	1.297	0.676	0.688	0.293	0.295
	763.257	1.806	1.777	1.277	1.296	0.676	0.688	0.293	0.295
	766.59	1.806	1.776	1.276	1.296	0.676	0.688	0.293	0.295
	769.923	1.805	1.776	1.276	1.296	0.675	0.687	0.293	0.295
	773.256	1.805	1.776	1.276	1.296	0.676	0.687	0.293	0.295
	776.589	1.805	1.776	1.276	1.296	0.676	0.687	0.293	0.295
	779.922	1.805	1.775	1.276	1.296	0.676	0.687	0.293	0.295
	783.255	1.805	1.775	1.276	1.295	0.676	0.687	0.293	0.294
	786.588	1.804	1.775	1.275	1.295	0.676	0.687	0.293	0.294
	789.921	1.804	1.775	1.274	1.295	0.676	0.687	0.292	0.294
	793.254	1.804	1.774	1.274	1.295	0.676	0.687	0.292	0.294
	796.587	1.804	1.774	1.274	1.295	0.677	0.687	0.292	0.294
	799.92	1.804	1.774	1.274	1.295	0.677	0.687	0.292	0.294
	803.253	1.804	1.774	1.273	1.294	0.677	0.687	0.292	0.294
	806.586	1.803	1.774	1.273	1.294	0.677	0.686	0.292	0.294
	809.919	1.803	1.773	1.274	1.294	0.677	0.686	0.293	0.294
	813.252	1.803	1.773	1.274	1.294	0.677	0.686	0.293	0.294
	816.585	1.802	1.773	1.274	1.294	0.677	0.686	0.293	0.294
	819.918	1.802	1.773	1.274	1.294	0.677	0.686	0.293	0.294
	823.251	1.801	1.772	1.274	1.293	0.677	0.686	0.293	0.294
	826.584	1.801	1.772	1.273	1.293	0.677	0.686	0.293	0.294
	829.917	1.8	1.772	1.273	1.293	0.676	0.686	0.293	0.294
	833.25	1.799	1.772	1.273	1.293	0.676	0.686	0.293	0.294
	836.583	1.798	1.772	1.273	1.293	0.675	0.686	0.292	0.294
	839.916	1.798	1.771	1.273	1.293	0.675	0.686	0.292	0.294
	843.249	1.797	1.771	1.272	1.292	0.675	0.685	0.292	0.294
	846.582	1.797	1.771	1.272	1.292	0.674	0.685	0.292	0.294
	849.915	1.796	1.771	1.272	1.292	0.674	0.685	0.292	0.294
	853.248	1.796	1.77	1.272	1.292	0.674	0.685	0.292	0.294
	856.581	1.795	1.77	1.271	1.292	0.674	0.685	0.292	0.294
	859.914	1.795	1.77	1.271	1.292	0.674	0.685	0.292	0.294
	863.247	1.795	1.77	1.271	1.291	0.674	0.685	0.292	0.294
	866.58	1.794	1.769	1.271	1.291	0.674	0.685	0.292	0.294
	869.913	1.795	1.769	1.271	1.291	0.674	0.685	0.292	0.294
	873.246	1.794	1.769	1.27	1.291	0.674	0.685	0.291	0.293
	876.579	1.794	1.769	1.27	1.291	0.674	0.685	0.291	0.293
	879.912	1.793	1.769	1.27	1.291	0.674	0.685	0.291	0.293
	883.245	1.793	1.768	1.269	1.29	0.674	0.684	0.291	0.293
	886.578	1.792	1.768	1.27	1.29	0.674	0.684	0.291	0.293
	889.911	1.792	1.768	1.269	1.29	0.674	0.684	0.29	0.293
	893.244	1.792	1.768	1.27	1.29	0.675	0.684	0.291	0.293
	896.577	1.792	1.767	1.27	1.29	0.675	0.684	0.291	0.293
	899.91	1.791	1.767	1.27	1.29	0.675	0.684	0.292	0.293
	903.243	1.791	1.767	1.27	1.289	0.675	0.684	0.292	0.293
	906.576	1.791	1.767	1.271	1.289	0.675	0.684	0.292	0.293
	909.909	1.791	1.767	1.271	1.289	0.675	0.684	0.292	0.293
	913.242	1.791	1.766	1.27	1.289	0.675	0.684	0.293	0.293
	916.575	1.79	1.766	1.271	1.289	0.675	0.684	0.293	0.293
	919.908	1.79	1.766	1.27	1.289	0.675	0.683	0.293	0.293
	923.241	1.789	1.766	1.269	1.288	0.674	0.683	0.293	0.293
	926.574	1.789	1.765	1.269	1.288	0.674	0.683	0.293	0.293
	929.907	1.788	1.765	1.269	1.288	0.674	0.683	0.293	0.293
	933.24	1.788	1.765	1.269	1.288	0.674	0.683	0.293	0.293
	936.573	1.788	1.765	1.269	1.288	0.674	0.683	0.293	0.293
	939.906	1.787	1.764	1.268	1.288	0.674	0.683	0.292	0.293
	943.239	1.787	1.764	1.268	1.287	0.674	0.683	0.292	0.293
	946.572	1.786	1.764	1.268	1.287	0.674	0.683	0.292	0.293
	949.905	1.786	1.764	1.268	1.287	0.673	0.683	0.292	0.293
	953.238	1.786	1.764	1.268	1.287	0.673	0.683	0.292	0.293
	956.571	1.786	1.763	1.268	1.287	0.673	0.682	0.292	0.293
	959.904	1.785	1.763	1.268	1.287	0.673	0.682	0.293	0.292
	963.237	1.785	1.763	1.267	1.286	0.673	0.682	0.293	0.292
	966.57	1.785	1.763	1.267	1.286	0.673	0.682	0.293	0.292
	969.903	1.785	1.762	1.267	1.286	0.673	0.682	0.293	0.292
	973.236	1.785	1.762	1.267	1.286	0.673	0.682	0.293	0.292
	976.569	1.784	1.762	1.267	1.286	0.673	0.682	0.293	0.292
	979.902	1.784	1.762	1.267	1.286	0.673	0.682	0.293	0.292
	983.235	1.784	1.762	1.267	1.285	0.674	0.682	0.293	0.292
	986.568	1.784	1.761	1.267	1.285	0.674	0.682	0.293	0.292
	989.901	1.784	1.761	1.267	1.285	0.674	0.682	0.294	0.292
	993.234	1.783	1.761	1.267	1.285	0.674	0.682	0.293	0.292
	996.567	1.783	1.761	1.267	1.285	0.674	0.681	0.293	0.292
	999.9	1.782	1.76	1.267	1.285	0.674	0.681	0.293	0.292
	1003.23	1.782	1.76	1.267	1.284	0.674	0.681	0.293	0.292
	1006.57	1.782	1.76	1.267	1.284	0.674	0.681	0.293	0.292
	1009.9	1.781	1.76	1.267	1.284	0.674	0.681	0.293	0.292
	1013.23	1.781	1.759	1.267	1.284	0.673	0.681	0.293	0.292
	1016.57	1.78	1.759	1.267	1.284	0.673	0.681	0.293	0.292
	1019.9	1.78	1.759	1.266	1.284	0.673	0.681	0.292	0.292
	1023.23	1.78	1.759	1.266	1.283	0.672	0.681	0.293	0.292
	1026.56	1.779	1.759	1.266	1.283	0.672	0.681	0.292	0.292
	1029.9	1.778	1.758	1.265	1.283	0.672	0.681	0.292	0.292
	1033.23	1.778	1.758	1.265	1.283	0.672	0.68	0.292	0.292
	1036.56	1.778	1.758	1.264	1.283	0.672	0.68	0.292	0.292
	1039.9	1.777	1.758	1.264	1.283	0.672	0.68	0.292	0.292
	1043.23	1.777	1.757	1.264	1.282	0.672	0.68	0.292	0.292
	1046.56	1.777	1.757	1.264	1.282	0.672	0.68	0.292	0.292
	1049.89	1.777	1.757	1.264	1.282	0.672	0.68	0.292	0.291
	1053.23	1.777	1.757	1.264	1.282	0.672	0.68	0.292	0.291
	1056.56	1.776	1.757	1.264	1.282	0.672	0.68	0.292	0.291
	1059.89	1.776	1.756	1.264	1.282	0.672	0.68	0.292	0.291
	1063.23	1.775	1.756	1.263	1.281	0.672	0.68	0.291	0.291
	1066.56	1.776	1.756	1.264	1.281	0.672	0.68	0.291	0.291
	1069.89	1.776	1.756	1.264	1.281	0.672	0.68	0.292	0.291
	1073.23	1.775	1.755	1.264	1.281	0.672	0.679	0.292	0.291
	1076.56	1.775	1.755	1.264	1.281	0.672	0.679	0.292	0.291
	1079.89	1.775	1.755	1.264	1.281	0.673	0.679	0.292	0.291
	1083.22	1.775	1.755	1.263	1.281	0.672	0.679	0.291	0.291
	1086.56	1.775	1.755	1.263	1.28	0.673	0.679	0.291	0.291
	1089.89	1.774	1.754	1.263	1.28	0.673	0.679	0.292	0.291
	1093.22	1.773	1.754	1.263	1.28	0.672	0.679	0.292	0.291
	1096.56	1.772	1.754	1.262	1.28	0.672	0.679	0.291	0.291
	1099.89	1.772	1.754	1.262	1.28	0.672	0.679	0.291	0.291
	1103.22	1.771	1.753	1.262	1.28	0.672	0.679	0.291	0.291
	1106.56	1.771	1.753	1.262	1.279	0.672	0.679	0.291	0.291
	1109.89	1.771	1.753	1.262	1.279	0.671	0.678	0.291	0.291
	1113.22	1.771	1.753	1.262	1.279	0.671	0.678	0.292	0.291
	1116.56	1.77	1.752	1.261	1.279	0.671	0.678	0.291	0.291
	1119.89	1.77	1.752	1.261	1.279	0.671	0.678	0.291	0.291
	1123.22	1.769	1.752	1.261	1.279	0.671	0.678	0.291	0.291
	1126.55	1.769	1.752	1.261	1.278	0.671	0.678	0.291	0.291
	1129.89	1.769	1.752	1.26	1.278	0.671	0.678	0.291	0.291
	1133.22	1.769	1.751	1.26	1.278	0.671	0.678	0.291	0.291
	1136.55	1.768	1.751	1.26	1.278	0.671	0.678	0.291	0.291
	1139.89	1.768	1.751	1.26	1.278	0.671	0.678	0.291	0.29
	1143.22	1.769	1.751	1.26	1.278	0.671	0.678	0.292	0.29
	1146.55	1.768	1.75	1.26	1.277	0.671	0.677	0.292	0.29
	1149.88	1.768	1.75	1.26	1.277	0.672	0.677	0.292	0.29
	1153.22	1.768	1.75	1.26	1.277	0.672	0.677	0.292	0.29
	1156.55	1.768	1.75	1.26	1.277	0.672	0.677	0.292	0.29
	1159.88	1.767	1.75	1.26	1.277	0.672	0.677	0.292	0.29
	1163.22	1.767	1.749	1.26	1.277	0.672	0.677	0.292	0.29
	1166.55	1.767	1.749	1.26	1.276	0.672	0.677	0.292	0.29
	1169.88	1.767	1.749	1.26	1.276	0.672	0.677	0.293	0.29
	1173.22	1.766	1.749	1.26	1.276	0.672	0.677	0.293	0.29
	1176.55	1.766	1.748	1.26	1.276	0.672	0.677	0.293	0.29
	1179.88	1.766	1.748	1.26	1.276	0.672	0.677	0.293	0.29
	1183.21	1.765	1.748	1.26	1.276	0.671	0.677	0.293	0.29
	1186.55	1.765	1.748	1.26	1.275	0.671	0.676	0.293	0.29
	1189.88	1.765	1.748	1.26	1.275	0.671	0.676	0.293	0.29
	1193.21	1.765	1.747	1.26	1.275	0.671	0.676	0.293	0.29
	1196.55	1.765		1.261		0.671		0.293
		0.072	0.059

## Sheet: ACE2-E37K-Fc
	Time/s	200 nM	200 nM Fit	66.7 nM	66.7 nM Fit	22.2 nM	22.2 nM Fit	7.41 nM	7.41 nM Fit
	0	0.016	0	0.008	0	0.005	0	0	0
	3.333	0.021	0.009	0.01	0.003	0.006	0.001	0	0
	6.666	0.027	0.018	0.012	0.006	0.006	0.002	0	0.001
	9.999	0.034	0.027	0.014	0.009	0.007	0.003	-0.001	0.001
	13.332	0.042	0.036	0.017	0.013	0.007	0.004	-0.001	0.001
	16.665	0.05	0.045	0.019	0.016	0.008	0.005	-0.002	0.002
	19.998	0.058	0.054	0.022	0.019	0.009	0.007	-0.002	0.002
	23.331	0.067	0.063	0.025	0.022	0.01	0.008	-0.003	0.002
	26.664	0.076	0.071	0.028	0.025	0.01	0.009	-0.002	0.003
	29.997	0.085	0.08	0.032	0.028	0.012	0.01	-0.002	0.003
	33.33	0.094	0.088	0.035	0.031	0.013	0.011	-0.002	0.003
	36.663	0.102	0.097	0.038	0.034	0.014	0.012	-0.001	0.004
	39.996	0.11	0.105	0.04	0.037	0.015	0.013	-0.001	0.004
	43.329	0.118	0.113	0.043	0.04	0.016	0.014	-0.001	0.004
	46.662	0.126	0.122	0.046	0.043	0.017	0.015	0	0.005
	49.995	0.134	0.13	0.05	0.046	0.019	0.016	0.001	0.005
	53.328	0.142	0.138	0.052	0.049	0.02	0.017	0.001	0.005
	56.661	0.15	0.146	0.055	0.052	0.021	0.018	0.001	0.006
	59.994	0.158	0.154	0.058	0.055	0.021	0.019	0.002	0.006
	63.327	0.165	0.161	0.061	0.058	0.022	0.02	0.002	0.006
	66.66	0.173	0.169	0.063	0.061	0.023	0.021	0.003	0.007
	69.993	0.18	0.177	0.066	0.064	0.024	0.022	0.003	0.007
	73.326	0.188	0.184	0.069	0.066	0.026	0.023	0.004	0.007
	76.659	0.194	0.192	0.072	0.069	0.027	0.025	0.004	0.008
	79.992	0.202	0.199	0.074	0.072	0.028	0.026	0.004	0.008
	83.325	0.208	0.207	0.077	0.075	0.028	0.027	0.004	0.008
	86.658	0.215	0.214	0.079	0.078	0.029	0.028	0.004	0.009
	89.991	0.222	0.222	0.082	0.081	0.029	0.029	0.005	0.009
	93.324	0.229	0.229	0.085	0.084	0.03	0.03	0.005	0.009
	96.657	0.237	0.236	0.089	0.086	0.031	0.031	0.006	0.01
	99.99	0.243	0.243	0.091	0.089	0.032	0.032	0.006	0.01
	103.323	0.25	0.25	0.094	0.092	0.033	0.033	0.006	0.01
	106.656	0.256	0.257	0.097	0.095	0.034	0.034	0.005	0.011
	109.989	0.264	0.264	0.1	0.098	0.035	0.035	0.006	0.011
	113.322	0.27	0.271	0.103	0.1	0.036	0.036	0.007	0.011
	116.655	0.277	0.278	0.106	0.103	0.037	0.037	0.007	0.012
	119.988	0.284	0.284	0.108	0.106	0.038	0.038	0.007	0.012
	123.321	0.29	0.291	0.111	0.109	0.039	0.039	0.007	0.012
	126.654	0.297	0.298	0.114	0.111	0.04	0.04	0.008	0.013
	129.987	0.303	0.304	0.116	0.114	0.041	0.041	0.008	0.013
	133.32	0.31	0.311	0.119	0.117	0.043	0.042	0.009	0.013
	136.653	0.316	0.317	0.122	0.119	0.044	0.043	0.009	0.013
	139.986	0.323	0.324	0.125	0.122	0.045	0.044	0.01	0.014
	143.319	0.328	0.33	0.127	0.125	0.046	0.045	0.009	0.014
	146.652	0.335	0.336	0.129	0.128	0.047	0.046	0.01	0.014
	149.985	0.34	0.342	0.131	0.13	0.048	0.047	0.009	0.015
	153.318	0.347	0.349	0.133	0.133	0.048	0.048	0.01	0.015
	156.651	0.354	0.355	0.136	0.135	0.05	0.049	0.011	0.015
	159.984	0.36	0.361	0.139	0.138	0.051	0.05	0.011	0.016
	163.317	0.366	0.367	0.141	0.141	0.052	0.051	0.011	0.016
	166.65	0.371	0.373	0.144	0.143	0.053	0.052	0.011	0.016
	169.983	0.377	0.379	0.146	0.146	0.053	0.053	0.011	0.017
	173.316	0.382	0.384	0.149	0.148	0.055	0.054	0.012	0.017
	176.649	0.388	0.39	0.152	0.151	0.056	0.055	0.012	0.017
	179.982	0.394	0.396	0.154	0.154	0.057	0.056	0.013	0.018
	183.315	0.399	0.402	0.157	0.156	0.058	0.057	0.013	0.018
	186.648	0.405	0.407	0.159	0.159	0.059	0.058	0.013	0.018
	189.981	0.41	0.413	0.161	0.161	0.06	0.059	0.014	0.019
	193.314	0.416	0.418	0.164	0.164	0.06	0.06	0.015	0.019
	196.647	0.421	0.424	0.167	0.166	0.061	0.061	0.015	0.019
	199.98	0.427	0.429	0.169	0.169	0.062	0.061	0.016	0.019
	203.313	0.432	0.435	0.172	0.171	0.063	0.062	0.016	0.02
	206.646	0.437	0.44	0.175	0.174	0.064	0.063	0.017	0.02
	209.979	0.442	0.445	0.177	0.176	0.064	0.064	0.017	0.02
	213.312	0.447	0.451	0.179	0.179	0.065	0.065	0.017	0.021
	216.645	0.453	0.456	0.181	0.181	0.065	0.066	0.017	0.021
	219.978	0.458	0.461	0.184	0.184	0.066	0.067	0.018	0.021
	223.311	0.463	0.466	0.186	0.186	0.067	0.068	0.018	0.022
	226.644	0.469	0.471	0.189	0.188	0.069	0.069	0.018	0.022
	229.977	0.474	0.476	0.191	0.191	0.07	0.07	0.019	0.022
	233.31	0.479	0.481	0.194	0.193	0.07	0.071	0.019	0.023
	236.643	0.483	0.486	0.196	0.196	0.071	0.072	0.018	0.023
	239.976	0.488	0.491	0.198	0.198	0.072	0.073	0.018	0.023
	243.309	0.493	0.496	0.2	0.2	0.073	0.074	0.018	0.023
	246.642	0.498	0.501	0.202	0.203	0.074	0.075	0.018	0.024
	249.975	0.503	0.505	0.205	0.205	0.075	0.076	0.019	0.024
	253.308	0.508	0.51	0.207	0.207	0.076	0.077	0.019	0.024
	256.641	0.512	0.515	0.209	0.21	0.076	0.077	0.019	0.025
	259.974	0.517	0.519	0.211	0.212	0.077	0.078	0.019	0.025
	263.307	0.521	0.524	0.214	0.214	0.078	0.079	0.02	0.025
	266.64	0.526	0.528	0.216	0.217	0.079	0.08	0.02	0.026
	269.973	0.531	0.533	0.219	0.219	0.08	0.081	0.021	0.026
	273.306	0.535	0.537	0.221	0.221	0.081	0.082	0.021	0.026
	276.639	0.54	0.542	0.223	0.224	0.082	0.083	0.022	0.026
	279.972	0.544	0.546	0.225	0.226	0.083	0.084	0.022	0.027
	283.305	0.549	0.551	0.227	0.228	0.084	0.085	0.023	0.027
	286.638	0.553	0.555	0.229	0.231	0.085	0.086	0.023	0.027
	289.971	0.558	0.559	0.231	0.233	0.086	0.087	0.024	0.028
	293.304	0.562	0.564	0.234	0.235	0.087	0.088	0.024	0.028
	296.637	0.566	0.568	0.236	0.237	0.088	0.088	0.025	0.028
	299.97	0.57	0.572	0.238	0.239	0.089	0.089	0.025	0.028
	303.303	0.574	0.576	0.24	0.242	0.089	0.09	0.025	0.029
	306.636	0.578	0.58	0.242	0.244	0.09	0.091	0.025	0.029
	309.969	0.582	0.584	0.244	0.246	0.091	0.092	0.025	0.029
	313.302	0.586	0.588	0.246	0.248	0.091	0.093	0.025	0.03
	316.635	0.59	0.592	0.249	0.25	0.092	0.094	0.026	0.03
	319.968	0.594	0.596	0.25	0.253	0.092	0.095	0.026	0.03
	323.301	0.598	0.6	0.253	0.255	0.093	0.096	0.026	0.031
	326.634	0.602	0.604	0.255	0.257	0.094	0.096	0.026	0.031
	329.967	0.606	0.608	0.258	0.259	0.095	0.097	0.026	0.031
	333.3	0.61	0.612	0.26	0.261	0.096	0.098	0.027	0.031
	336.633	0.614	0.615	0.262	0.263	0.097	0.099	0.027	0.032
	339.966	0.618	0.619	0.264	0.266	0.097	0.1	0.027	0.032
	343.299	0.622	0.623	0.266	0.268	0.099	0.101	0.028	0.032
	346.632	0.626	0.626	0.268	0.27	0.1	0.102	0.028	0.033
	349.965	0.63	0.63	0.27	0.272	0.1	0.103	0.028	0.033
	353.298	0.633	0.634	0.272	0.274	0.101	0.103	0.028	0.033
	356.631	0.637	0.637	0.274	0.276	0.102	0.104	0.029	0.033
	359.964	0.641	0.641	0.277	0.278	0.103	0.105	0.03	0.034
	363.297	0.645	0.644	0.279	0.28	0.104	0.106	0.03	0.034
	366.63	0.648	0.648	0.281	0.282	0.105	0.107	0.031	0.034
	369.963	0.652	0.651	0.283	0.284	0.106	0.108	0.031	0.035
	373.296	0.655	0.655	0.284	0.286	0.106	0.109	0.031	0.035
	376.629	0.658	0.658	0.286	0.288	0.107	0.109	0.032	0.035
	379.962	0.661	0.662	0.287	0.29	0.107	0.11	0.032	0.035
	383.295	0.665	0.665	0.289	0.292	0.108	0.111	0.032	0.036
	386.628	0.668	0.668	0.291	0.294	0.109	0.112	0.033	0.036
	389.961	0.671	0.671	0.293	0.296	0.11	0.113	0.033	0.036
	393.294	0.675	0.675	0.295	0.298	0.111	0.114	0.034	0.036
	396.627	0.678	0.678	0.297	0.3	0.112	0.115	0.034	0.037
	399.96	0.682	0.681	0.299	0.302	0.112	0.115	0.034	0.037
	403.293	0.685	0.684	0.301	0.304	0.113	0.116	0.034	0.037
	406.626	0.689	0.687	0.303	0.306	0.114	0.117	0.034	0.038
	409.959	0.692	0.691	0.305	0.308	0.115	0.118	0.034	0.038
	413.292	0.695	0.694	0.307	0.31	0.116	0.119	0.034	0.038
	416.625	0.698	0.697	0.309	0.312	0.117	0.12	0.034	0.038
	419.958	0.702	0.7	0.311	0.314	0.117	0.12	0.035	0.039
	423.291	0.705	0.703	0.313	0.316	0.118	0.121	0.035	0.039
	426.624	0.709	0.706	0.315	0.318	0.119	0.122	0.036	0.039
	429.957	0.711	0.709	0.317	0.32	0.12	0.123	0.036	0.04
	433.29	0.715	0.712	0.319	0.322	0.12	0.124	0.036	0.04
	436.623	0.718	0.714	0.321	0.324	0.121	0.124	0.036	0.04
	439.956	0.721	0.717	0.322	0.326	0.121	0.125	0.036	0.04
	443.289	0.724	0.72	0.324	0.328	0.122	0.126	0.036	0.041
	446.622	0.727	0.723	0.325	0.329	0.123	0.127	0.036	0.041
	449.955	0.731	0.726	0.327	0.331	0.124	0.128	0.036	0.041
	453.288	0.734	0.729	0.329	0.333	0.125	0.129	0.037	0.041
	456.621	0.736	0.731	0.33	0.335	0.126	0.129	0.037	0.042
	459.954	0.739	0.734	0.332	0.337	0.127	0.13	0.037	0.042
	463.287	0.742	0.737	0.334	0.339	0.128	0.131	0.037	0.042
	466.62	0.745	0.739	0.336	0.341	0.129	0.132	0.037	0.043
	469.953	0.748	0.742	0.338	0.342	0.13	0.133	0.038	0.043
	473.286	0.751	0.745	0.341	0.344	0.13	0.133	0.038	0.043
	476.619	0.753	0.747	0.343	0.346	0.131	0.134	0.039	0.043
	479.952	0.756	0.75	0.345	0.348	0.132	0.135	0.039	0.044
	483.285	0.759	0.752	0.346	0.35	0.132	0.136	0.04	0.044
	486.618	0.761	0.755	0.348	0.351	0.133	0.137	0.04	0.044
	489.951	0.763	0.757	0.349	0.353	0.133	0.137	0.041	0.044
	493.284	0.766	0.76	0.351	0.355	0.134	0.138	0.041	0.045
	496.617	0.769	0.762	0.353	0.357	0.134	0.139	0.042	0.045
	499.95	0.772	0.765	0.354	0.359	0.135	0.14	0.042	0.045
	503.283	0.774	0.767	0.356	0.36	0.136	0.14	0.042	0.045
	506.616	0.777	0.77	0.357	0.362	0.137	0.141	0.042	0.046
	509.949	0.78	0.772	0.359	0.364	0.138	0.142	0.043	0.046
	513.282	0.783	0.774	0.361	0.366	0.139	0.143	0.043	0.046
	516.615	0.786	0.777	0.363	0.367	0.14	0.144	0.044	0.047
	519.948	0.788	0.779	0.365	0.369	0.141	0.144	0.044	0.047
	523.281	0.791	0.781	0.367	0.371	0.142	0.145	0.044	0.047
	526.614	0.793	0.784	0.369	0.372	0.143	0.146	0.045	0.047
	529.947	0.796	0.786	0.371	0.374	0.143	0.147	0.045	0.048
	533.28	0.798	0.788	0.373	0.376	0.145	0.147	0.045	0.048
	536.613	0.8	0.79	0.375	0.377	0.145	0.148	0.045	0.048
	539.946	0.802	0.793	0.376	0.379	0.146	0.149	0.045	0.048
	543.279	0.804	0.795	0.377	0.381	0.147	0.15	0.045	0.049
	546.612	0.807	0.797	0.379	0.383	0.147	0.151	0.045	0.049
	549.945	0.808	0.799	0.38	0.384	0.147	0.151	0.045	0.049
	553.278	0.81	0.801	0.381	0.386	0.147	0.152	0.045	0.049
	556.611	0.812	0.803	0.382	0.387	0.147	0.153	0.046	0.05
	559.944	0.815	0.805	0.383	0.389	0.148	0.154	0.046	0.05
	563.277	0.817	0.807	0.385	0.391	0.149	0.154	0.046	0.05
	566.61	0.82	0.809	0.386	0.392	0.15	0.155	0.047	0.05
	569.943	0.823	0.811	0.388	0.394	0.151	0.156	0.047	0.051
	573.276	0.825	0.813	0.39	0.396	0.152	0.157	0.047	0.051
	576.609	0.828	0.815	0.392	0.397	0.152	0.157	0.048	0.051
	579.942	0.831	0.817	0.393	0.399	0.153	0.158	0.048	0.051
	583.275	0.833	0.819	0.395	0.4	0.154	0.159	0.048	0.052
	586.608	0.834	0.821	0.396	0.402	0.154	0.16	0.048	0.052
	589.941	0.836	0.823	0.397	0.404	0.154	0.16	0.049	0.052
	593.274	0.838	0.825	0.398	0.405	0.155	0.161	0.048	0.052
	596.607	0.838		0.399		0.155		0.048
	599.94	0.838	0.829	0.399	0.408	0.155	0.163	0.048	0.053
	603.273	0.838	0.828	0.398	0.408	0.155	0.162	0.049	0.053
	606.606	0.837	0.827	0.398	0.407	0.155	0.162	0.049	0.053
	609.939	0.836	0.826	0.398	0.407	0.155	0.162	0.05	0.053
	613.272	0.835	0.824	0.397	0.406	0.155	0.162	0.051	0.053
	616.605	0.834	0.823	0.397	0.406	0.155	0.161	0.051	0.053
	619.938	0.832	0.822	0.397	0.405	0.155	0.161	0.052	0.053
	623.271	0.831	0.821	0.396	0.405	0.156	0.161	0.053	0.052
	626.604	0.829	0.82	0.395	0.404	0.155	0.161	0.053	0.052
	629.937	0.827	0.819	0.395	0.403	0.155	0.161	0.053	0.052
	633.27	0.826	0.818	0.394	0.403	0.155	0.16	0.052	0.052
	636.603	0.824	0.816	0.394	0.402	0.155	0.16	0.052	0.052
	639.936	0.822	0.815	0.393	0.402	0.154	0.16	0.052	0.052
	643.269	0.821	0.814	0.393	0.401	0.154	0.16	0.052	0.052
	646.602	0.819	0.813	0.392	0.401	0.154	0.159	0.052	0.052
	649.935	0.818	0.812	0.392	0.4	0.154	0.159	0.052	0.052
	653.268	0.816	0.811	0.392	0.4	0.154	0.159	0.052	0.052
	656.601	0.815	0.81	0.392	0.399	0.154	0.159	0.052	0.052
	659.934	0.813	0.809	0.392	0.398	0.154	0.159	0.052	0.052
	663.267	0.812	0.808	0.391	0.398	0.154	0.158	0.052	0.052
	666.6	0.81	0.806	0.391	0.397	0.154	0.158	0.052	0.052
	669.933	0.809	0.805	0.39	0.397	0.153	0.158	0.052	0.051
	673.266	0.808	0.804	0.39	0.396	0.154	0.158	0.052	0.051
	676.599	0.807	0.803	0.39	0.396	0.154	0.157	0.052	0.051
	679.932	0.805	0.802	0.39	0.395	0.153	0.157	0.052	0.051
	683.265	0.804	0.801	0.39	0.395	0.153	0.157	0.053	0.051
	686.598	0.803	0.8	0.389	0.394	0.153	0.157	0.053	0.051
	689.931	0.801	0.799	0.389	0.394	0.153	0.157	0.053	0.051
	693.264	0.8	0.798	0.388	0.393	0.153	0.156	0.052	0.051
	696.597	0.798	0.797	0.388	0.392	0.153	0.156	0.052	0.051
	699.93	0.797	0.795	0.388	0.392	0.152	0.156	0.052	0.051
	703.263	0.796	0.794	0.387	0.391	0.152	0.156	0.052	0.051
	706.596	0.794	0.793	0.387	0.391	0.152	0.156	0.052	0.051
	709.929	0.793	0.792	0.386	0.39	0.153	0.155	0.052	0.051
	713.262	0.792	0.791	0.386	0.39	0.153	0.155	0.052	0.051
	716.595	0.791	0.79	0.385	0.389	0.153	0.155	0.052	0.051
	719.928	0.789	0.789	0.385	0.389	0.152	0.155	0.052	0.05
	723.261	0.788	0.788	0.384	0.388	0.152	0.154	0.052	0.05
	726.594	0.787	0.787	0.384	0.388	0.152	0.154	0.053	0.05
	729.927	0.786	0.786	0.383	0.387	0.152	0.154	0.052	0.05
	733.26	0.784	0.785	0.382	0.387	0.152	0.154	0.053	0.05
	736.593	0.783	0.784	0.381	0.386	0.152	0.154	0.053	0.05
	739.926	0.782	0.782	0.381	0.386	0.152	0.153	0.053	0.05
	743.259	0.781	0.781	0.381	0.385	0.152	0.153	0.053	0.05
	746.592	0.779	0.78	0.38	0.384	0.151	0.153	0.052	0.05
	749.925	0.778	0.779	0.38	0.384	0.151	0.153	0.052	0.05
	753.258	0.776	0.778	0.379	0.383	0.151	0.153	0.052	0.05
	756.591	0.775	0.777	0.379	0.383	0.151	0.152	0.052	0.05
	759.924	0.774	0.776	0.379	0.382	0.151	0.152	0.052	0.05
	763.257	0.773	0.775	0.379	0.382	0.151	0.152	0.052	0.05
	766.59	0.771	0.774	0.378	0.381	0.151	0.152	0.052	0.049
	769.923	0.769	0.773	0.378	0.381	0.151	0.152	0.051	0.049
	773.256	0.768	0.772	0.378	0.38	0.151	0.151	0.052	0.049
	776.589	0.767	0.771	0.378	0.38	0.151	0.151	0.051	0.049
	779.922	0.766	0.77	0.378	0.379	0.151	0.151	0.052	0.049
	783.255	0.765	0.769	0.377	0.379	0.151	0.151	0.051	0.049
	786.588	0.763	0.768	0.376	0.378	0.15	0.15	0.051	0.049
	789.921	0.762	0.766	0.376	0.378	0.15	0.15	0.051	0.049
	793.254	0.761	0.765	0.376	0.377	0.15	0.15	0.051	0.049
	796.587	0.76	0.764	0.375	0.377	0.15	0.15	0.052	0.049
	799.92	0.759	0.763	0.375	0.376	0.15	0.15	0.052	0.049
	803.253	0.758	0.762	0.375	0.376	0.15	0.149	0.052	0.049
	806.586	0.757	0.761	0.375	0.375	0.15	0.149	0.052	0.049
	809.919	0.756	0.76	0.374	0.375	0.15	0.149	0.052	0.049
	813.252	0.755	0.759	0.374	0.374	0.15	0.149	0.052	0.049
	816.585	0.754	0.758	0.373	0.374	0.15	0.149	0.052	0.048
	819.918	0.753	0.757	0.373	0.373	0.15	0.148	0.052	0.048
	823.251	0.752	0.756	0.373	0.372	0.15	0.148	0.052	0.048
	826.584	0.751	0.755	0.372	0.372	0.149	0.148	0.051	0.048
	829.917	0.749	0.754	0.371	0.371	0.149	0.148	0.051	0.048
	833.25	0.748	0.753	0.37	0.371	0.149	0.148	0.05	0.048
	836.583	0.746	0.752	0.37	0.37	0.149	0.147	0.05	0.048
	839.916	0.745	0.751	0.37	0.37	0.149	0.147	0.05	0.048
	843.249	0.744	0.75	0.369	0.369	0.148	0.147	0.049	0.048
	846.582	0.743	0.749	0.369	0.369	0.148	0.147	0.049	0.048
	849.915	0.742	0.748	0.368	0.368	0.148	0.147	0.049	0.048
	853.248	0.741	0.747	0.368	0.368	0.148	0.146	0.049	0.048
	856.581	0.74	0.746	0.367	0.367	0.147	0.146	0.049	0.048
	859.914	0.739	0.745	0.367	0.367	0.147	0.146	0.05	0.048
	863.247	0.738	0.744	0.367	0.366	0.147	0.146	0.05	0.048
	866.58	0.737	0.743	0.366	0.366	0.147	0.146	0.049	0.047
	869.913	0.736	0.742	0.366	0.365	0.146	0.145	0.05	0.047
	873.246	0.734	0.741	0.366	0.365	0.146	0.145	0.05	0.047
	876.579	0.733	0.74	0.365	0.364	0.146	0.145	0.05	0.047
	879.912	0.732	0.739	0.365	0.364	0.146	0.145	0.05	0.047
	883.245	0.73	0.738	0.364	0.363	0.145	0.145	0.049	0.047
	886.578	0.729	0.737	0.364	0.363	0.145	0.144	0.049	0.047
	889.911	0.728	0.736	0.364	0.362	0.145	0.144	0.049	0.047
	893.244	0.727	0.735	0.364	0.362	0.145	0.144	0.049	0.047
	896.577	0.726	0.734	0.363	0.361	0.145	0.144	0.049	0.047
	899.91	0.725	0.732	0.363	0.361	0.146	0.144	0.05	0.047
	903.243	0.725	0.731	0.363	0.36	0.146	0.143	0.05	0.047
	906.576	0.724	0.73	0.363	0.36	0.146	0.143	0.05	0.047
	909.909	0.723	0.729	0.363	0.359	0.146	0.143	0.05	0.047
	913.242	0.722	0.728	0.363	0.359	0.146	0.143	0.05	0.047
	916.575	0.721	0.727	0.362	0.358	0.146	0.143	0.05	0.047
	919.908	0.72	0.726	0.361	0.358	0.146	0.142	0.05	0.046
	923.241	0.719	0.725	0.361	0.357	0.145	0.142	0.049	0.046
	926.574	0.718	0.724	0.36	0.357	0.145	0.142	0.049	0.046
	929.907	0.717	0.723	0.359	0.356	0.144	0.142	0.049	0.046
	933.24	0.716	0.722	0.359	0.356	0.144	0.142	0.049	0.046
	936.573	0.715	0.722	0.359	0.355	0.144	0.141	0.049	0.046
	939.906	0.713	0.721	0.358	0.355	0.144	0.141	0.049	0.046
	943.239	0.712	0.72	0.358	0.355	0.144	0.141	0.049	0.046
	946.572	0.711	0.719	0.357	0.354	0.144	0.141	0.048	0.046
	949.905	0.71	0.718	0.357	0.354	0.143	0.141	0.048	0.046
	953.238	0.709	0.717	0.357	0.353	0.144	0.14	0.049	0.046
	956.571	0.708	0.716	0.357	0.353	0.144	0.14	0.049	0.046
	959.904	0.708	0.715	0.356	0.352	0.144	0.14	0.049	0.046
	963.237	0.707	0.714	0.356	0.352	0.144	0.14	0.049	0.046
	966.57	0.706	0.713	0.356	0.351	0.144	0.14	0.049	0.046
	969.903	0.706	0.712	0.355	0.351	0.144	0.14	0.05	0.046
	973.236	0.705	0.711	0.356	0.35	0.144	0.139	0.05	0.045
	976.569	0.704	0.71	0.355	0.35	0.144	0.139	0.049	0.045
	979.902	0.703	0.709	0.355	0.349	0.144	0.139	0.049	0.045
	983.235	0.703	0.708	0.355	0.349	0.144	0.139	0.049	0.045
	986.568	0.702	0.707	0.355	0.348	0.143	0.139	0.049	0.045
	989.901	0.702	0.706	0.355	0.348	0.143	0.138	0.05	0.045
	993.234	0.7	0.705	0.354	0.347	0.143	0.138	0.05	0.045
	996.567	0.699	0.704	0.354	0.347	0.143	0.138	0.05	0.045
	999.9	0.698	0.703	0.353	0.346	0.143	0.138	0.05	0.045
	1003.23	0.697	0.702	0.353	0.346	0.143	0.138	0.05	0.045
	1006.57	0.695	0.701	0.352	0.345	0.143	0.137	0.05	0.045
	1009.9	0.694	0.7	0.352	0.345	0.143	0.137	0.049	0.045
	1013.23	0.693	0.699	0.351	0.344	0.143	0.137	0.049	0.045
	1016.57	0.692	0.698	0.351	0.344	0.142	0.137	0.049	0.045
	1019.9	0.691	0.697	0.35	0.343	0.142	0.137	0.049	0.045
	1023.23	0.69	0.696	0.35	0.343	0.142	0.136	0.049	0.045
	1026.56	0.689	0.695	0.35	0.343	0.142	0.136	0.048	0.044
	1029.9	0.688	0.694	0.349	0.342	0.141	0.136	0.048	0.044
	1033.23	0.687	0.693	0.348	0.342	0.141	0.136	0.048	0.044
	1036.56	0.685	0.692	0.348	0.341	0.141	0.136	0.047	0.044
	1039.9	0.685	0.691	0.348	0.341	0.141	0.136	0.047	0.044
	1043.23	0.684	0.69	0.347	0.34	0.141	0.135	0.047	0.044
	1046.56	0.683	0.69	0.347	0.34	0.14	0.135	0.047	0.044
	1049.89	0.682	0.689	0.347	0.339	0.14	0.135	0.047	0.044
	1053.23	0.681	0.688	0.346	0.339	0.14	0.135	0.047	0.044
	1056.56	0.68	0.687	0.346	0.338	0.141	0.135	0.047	0.044
	1059.89	0.68	0.686	0.345	0.338	0.14	0.134	0.047	0.044
	1063.23	0.679	0.685	0.345	0.337	0.14	0.134	0.047	0.044
	1066.56	0.678	0.684	0.345	0.337	0.141	0.134	0.047	0.044
	1069.89	0.678	0.683	0.345	0.336	0.141	0.134	0.048	0.044
	1073.23	0.677	0.682	0.344	0.336	0.141	0.134	0.047	0.044
	1076.56	0.677	0.681	0.344	0.336	0.14	0.134	0.047	0.044
	1079.89	0.676	0.68	0.344	0.335	0.14	0.133	0.048	0.043
	1083.22	0.675	0.679	0.343	0.335	0.14	0.133	0.047	0.043
	1086.56	0.674	0.678	0.343	0.334	0.14	0.133	0.048	0.043
	1089.89	0.674	0.677	0.343	0.334	0.14	0.133	0.048	0.043
	1093.22	0.673	0.676	0.343	0.333	0.139	0.133	0.048	0.043
	1096.56	0.672	0.675	0.342	0.333	0.139	0.132	0.047	0.043
	1099.89	0.671	0.675	0.342	0.332	0.139	0.132	0.047	0.043
	1103.22	0.67	0.674	0.341	0.332	0.138	0.132	0.046	0.043
	1106.56	0.669	0.673	0.341	0.331	0.138	0.132	0.046	0.043
	1109.89	0.668	0.672	0.341	0.331	0.138	0.132	0.046	0.043
	1113.22	0.667	0.671	0.341	0.331	0.138	0.132	0.046	0.043
	1116.56	0.666	0.67	0.34	0.33	0.138	0.131	0.045	0.043
	1119.89	0.666	0.669	0.34	0.33	0.138	0.131	0.045	0.043
	1123.22	0.665	0.668	0.339	0.329	0.138	0.131	0.045	0.043
	1126.55	0.664	0.667	0.339	0.329	0.138	0.131	0.045	0.043
	1129.89	0.664	0.666	0.339	0.328	0.137	0.131	0.045	0.043
	1133.22	0.663	0.665	0.339	0.328	0.138	0.13	0.046	0.043
	1136.55	0.663	0.664	0.338	0.327	0.138	0.13	0.045	0.042
	1139.89	0.662	0.663	0.338	0.327	0.137	0.13	0.045	0.042
	1143.22	0.661	0.663	0.338	0.326	0.137	0.13	0.046	0.042
	1146.55	0.66	0.662	0.338	0.326	0.137	0.13	0.046	0.042
	1149.88	0.659	0.661	0.338	0.326	0.138	0.13	0.046	0.042
	1153.22	0.659	0.66	0.338	0.325	0.138	0.129	0.046	0.042
	1156.55	0.658	0.659	0.337	0.325	0.138	0.129	0.046	0.042
	1159.88	0.658	0.658	0.337	0.324	0.137	0.129	0.046	0.042
	1163.22	0.657	0.657	0.337	0.324	0.137	0.129	0.046	0.042
	1166.55	0.656	0.656	0.337	0.323	0.137	0.129	0.046	0.042
	1169.88	0.655	0.655	0.337	0.323	0.137	0.128	0.046	0.042
	1173.22	0.654	0.654	0.336	0.322	0.137	0.128	0.046	0.042
	1176.55	0.653	0.654	0.336	0.322	0.138	0.128	0.046	0.042
	1179.88	0.653	0.653	0.336	0.322	0.137	0.128	0.046	0.042
	1183.21	0.652	0.652	0.335	0.321	0.137	0.128	0.046	0.042
	1186.55	0.651	0.651	0.335	0.321	0.137	0.128	0.046	0.042
	1189.88	0.651	0.65	0.335	0.32	0.137	0.127	0.046	0.042
	1193.21	0.651	0.649	0.335	0.32	0.137	0.127	0.046	0.042
	1196.55	0.651		0.335		0.137		0.047
		0.072	0.059

## Sheet: ACE2-T92I-Fc
	Time/s	200 nM	200 nM Fit	66.7 nM	66.7 nM Fit	22.2 nM	22.2 nM Fit	7.41 nM	7.41 nM Fit
	0	0.201	0	0.077	0	0.036	0	0.012	0
	3.333	0.277	0.119	0.11	0.036	0.047	0.013	0.016	0.005
	6.666	0.362	0.231	0.148	0.071	0.061	0.026	0.021	0.011
	9.999	0.453	0.337	0.19	0.106	0.076	0.038	0.027	0.016
	13.332	0.548	0.437	0.237	0.14	0.093	0.051	0.033	0.022
	16.665	0.645	0.532	0.286	0.174	0.111	0.063	0.039	0.027
	19.998	0.741	0.621	0.337	0.206	0.131	0.076	0.046	0.032
	23.331	0.832	0.706	0.388	0.239	0.151	0.088	0.053	0.038
	26.664	0.917	0.786	0.439	0.27	0.171	0.1	0.061	0.043
	29.997	0.992	0.862	0.488	0.301	0.192	0.112	0.068	0.048
	33.33	1.052	0.934	0.533	0.332	0.212	0.125	0.076	0.054
	36.663	1.096	1.002	0.571	0.362	0.23	0.137	0.083	0.059
	39.996	1.135	1.066	0.607	0.391	0.248	0.149	0.09	0.064
	43.329	1.17	1.126	0.642	0.42	0.265	0.16	0.097	0.07
	46.662	1.203	1.184	0.674	0.448	0.282	0.172	0.104	0.075
	49.995	1.234	1.238	0.705	0.476	0.299	0.184	0.112	0.08
	53.328	1.262	1.289	0.735	0.503	0.316	0.196	0.119	0.085
	56.661	1.288	1.338	0.763	0.53	0.332	0.207	0.126	0.091
	59.994	1.313	1.384	0.789	0.556	0.348	0.219	0.132	0.096
	63.327	1.337	1.427	0.815	0.582	0.364	0.23	0.139	0.101
	66.66	1.358	1.468	0.839	0.607	0.379	0.241	0.146	0.106
	69.993	1.38	1.507	0.861	0.632	0.394	0.253	0.152	0.112
	73.326	1.4	1.543	0.884	0.656	0.409	0.264	0.159	0.117
	76.659	1.419	1.578	0.904	0.68	0.423	0.275	0.165	0.122
	79.992	1.437	1.611	0.924	0.704	0.437	0.286	0.171	0.127
	83.325	1.454	1.642	0.943	0.727	0.451	0.297	0.177	0.132
	86.658	1.47	1.671	0.961	0.749	0.463	0.308	0.183	0.137
	89.991	1.486	1.699	0.979	0.771	0.476	0.319	0.188	0.143
	93.324	1.502	1.725	0.997	0.793	0.489	0.33	0.195	0.148
	96.657	1.517	1.75	1.013	0.815	0.503	0.341	0.201	0.153
	99.99	1.531	1.773	1.029	0.836	0.515	0.351	0.207	0.158
	103.323	1.545	1.795	1.045	0.856	0.527	0.362	0.213	0.163
	106.656	1.558	1.816	1.059	0.876	0.539	0.373	0.219	0.168
	109.989	1.571	1.836	1.073	0.896	0.55	0.383	0.225	0.173
	113.322	1.583	1.855	1.088	0.916	0.562	0.393	0.232	0.178
	116.655	1.595	1.873	1.101	0.935	0.574	0.404	0.238	0.183
	119.988	1.607	1.89	1.114	0.953	0.585	0.414	0.243	0.188
	123.321	1.618	1.905	1.126	0.972	0.596	0.424	0.249	0.193
	126.654	1.629	1.92	1.139	0.99	0.606	0.434	0.255	0.198
	129.987	1.64	1.935	1.151	1.008	0.617	0.445	0.261	0.203
	133.32	1.651	1.948	1.163	1.025	0.627	0.455	0.267	0.208
	136.653	1.662	1.961	1.175	1.042	0.638	0.465	0.273	0.213
	139.986	1.672	1.973	1.187	1.059	0.648	0.474	0.279	0.218
	143.319	1.682	1.984	1.198	1.075	0.658	0.484	0.285	0.223
	146.652	1.691	1.995	1.208	1.092	0.667	0.494	0.29	0.228
	149.985	1.7	2.005	1.218	1.107	0.676	0.504	0.295	0.233
	153.318	1.71	2.014	1.229	1.123	0.686	0.513	0.299	0.238
	156.651	1.719	2.023	1.239	1.138	0.695	0.523	0.305	0.243
	159.984	1.729	2.032	1.249	1.153	0.705	0.533	0.31	0.248
	163.317	1.737	2.04	1.259	1.168	0.714	0.542	0.315	0.253
	166.65	1.746	2.048	1.268	1.182	0.723	0.552	0.321	0.258
	169.983	1.755	2.055	1.277	1.197	0.732	0.561	0.326	0.263
	173.316	1.764	2.062	1.286	1.21	0.74	0.57	0.331	0.268
	176.649	1.772	2.068	1.295	1.224	0.749	0.579	0.336	0.272
	179.982	1.78	2.075	1.303	1.237	0.758	0.589	0.342	0.277
	183.315	1.788	2.08	1.312	1.251	0.766	0.598	0.347	0.282
	186.648	1.796	2.086	1.32	1.264	0.774	0.607	0.352	0.287
	189.981	1.804	2.091	1.329	1.276	0.782	0.616	0.358	0.292
	193.314	1.812	2.096	1.338	1.289	0.79	0.625	0.363	0.297
	196.647	1.82	2.101	1.346	1.301	0.798	0.634	0.369	0.301
	199.98	1.827	2.105	1.354	1.313	0.806	0.643	0.374	0.306
	203.313	1.834	2.109	1.362	1.325	0.813	0.651	0.379	0.311
	206.646	1.841	2.113	1.37	1.336	0.82	0.66	0.384	0.316
	209.979	1.848	2.117	1.377	1.347	0.827	0.669	0.388	0.32
	213.312	1.854	2.12	1.385	1.359	0.834	0.678	0.393	0.325
	216.645	1.861	2.124	1.392	1.369	0.841	0.686	0.397	0.33
	219.978	1.867	2.127	1.4	1.38	0.848	0.695	0.402	0.335
	223.311	1.874	2.13	1.407	1.391	0.856	0.703	0.406	0.339
	226.644	1.881	2.132	1.414	1.401	0.863	0.712	0.411	0.344
	229.977	1.887	2.135	1.421	1.411	0.87	0.72	0.416	0.349
	233.31	1.894	2.138	1.428	1.421	0.876	0.728	0.421	0.353
	236.643	1.9	2.14	1.435	1.431	0.883	0.736	0.425	0.358
	239.976	1.906	2.142	1.442	1.44	0.889	0.745	0.429	0.363
	243.309	1.912	2.144	1.448	1.45	0.896	0.753	0.434	0.367
	246.642	1.918	2.146	1.455	1.459	0.902	0.761	0.438	0.372
	249.975	1.924	2.148	1.461	1.468	0.909	0.769	0.443	0.377
	253.308	1.93	2.15	1.468	1.477	0.916	0.777	0.448	0.381
	256.641	1.936	2.152	1.474	1.486	0.922	0.785	0.452	0.386
	259.974	1.942	2.153	1.48	1.494	0.929	0.793	0.457	0.391
	263.307	1.948	2.155	1.487	1.503	0.935	0.801	0.461	0.395
	266.64	1.954	2.156	1.493	1.511	0.941	0.809	0.465	0.4
	269.973	1.959	2.158	1.499	1.519	0.948	0.816	0.47	0.404
	273.306	1.965	2.159	1.505	1.527	0.953	0.824	0.474	0.409
	276.639	1.971	2.16	1.511	1.535	0.959	0.832	0.478	0.414
	279.972	1.976	2.161	1.517	1.542	0.965	0.839	0.483	0.418
	283.305	1.982	2.162	1.524	1.55	0.971	0.847	0.487	0.423
	286.638	1.987	2.163	1.53	1.557	0.977	0.854	0.491	0.427
	289.971	1.992	2.164	1.535	1.565	0.983	0.862	0.496	0.432
	293.304	1.998	2.165	1.541	1.572	0.988	0.869	0.5	0.436
	296.637	2.003	2.166	1.547	1.579	0.994	0.877	0.505	0.441
	299.97	2.008	2.167	1.552	1.586	0.999	0.884	0.508	0.445
	303.303	2.012	2.168	1.558	1.592	1.004	0.891	0.512	0.45
	306.636	2.017	2.169	1.564	1.599	1.009	0.899	0.516	0.454
	309.969	2.022	2.169	1.569	1.605	1.015	0.906	0.52	0.459
	313.302	2.027	2.17	1.574	1.612	1.02	0.913	0.524	0.463
	316.635	2.031	2.17	1.579	1.618	1.025	0.92	0.528	0.468
	319.968	2.036	2.171	1.584	1.624	1.03	0.927	0.532	0.472
	323.301	2.041	2.172	1.589	1.63	1.035	0.934	0.535	0.476
	326.634	2.046	2.172	1.595	1.636	1.04	0.941	0.539	0.481
	329.967	2.051	2.173	1.6	1.642	1.045	0.948	0.543	0.485
	333.3	2.056	2.173	1.605	1.647	1.051	0.955	0.547	0.49
	336.633	2.061	2.174	1.61	1.653	1.056	0.962	0.551	0.494
	339.966	2.065	2.174	1.615	1.658	1.061	0.969	0.555	0.498
	343.299	2.07	2.174	1.62	1.664	1.067	0.975	0.559	0.503
	346.632	2.075	2.175	1.625	1.669	1.072	0.982	0.563	0.507
	349.965	2.08	2.175	1.629	1.674	1.077	0.989	0.567	0.511
	353.298	2.084	2.175	1.634	1.679	1.082	0.995	0.571	0.516
	356.631	2.089	2.176	1.638	1.684	1.086	1.002	0.574	0.52
	359.964	2.094	2.176	1.643	1.689	1.092	1.009	0.578	0.524
	363.297	2.099	2.176	1.648	1.694	1.097	1.015	0.583	0.529
	366.63	2.103	2.177	1.653	1.699	1.102	1.022	0.586	0.533
	369.963	2.107	2.177	1.657	1.703	1.106	1.028	0.59	0.537
	373.296	2.111	2.177	1.662	1.708	1.111	1.034	0.593	0.542
	376.629	2.115	2.177	1.666	1.712	1.115	1.041	0.597	0.546
	379.962	2.119	2.178	1.67	1.717	1.12	1.047	0.6	0.55
	383.295	2.123	2.178	1.675	1.721	1.124	1.053	0.603	0.554
	386.628	2.127	2.178	1.68	1.725	1.129	1.06	0.607	0.559
	389.961	2.131	2.178	1.684	1.729	1.133	1.066	0.61	0.563
	393.294	2.135	2.178	1.689	1.733	1.138	1.072	0.614	0.567
	396.627	2.139	2.178	1.694	1.737	1.142	1.078	0.617	0.571
	399.96	2.142	2.179	1.697	1.741	1.147	1.084	0.62	0.576
	403.293	2.146	2.179	1.702	1.745	1.151	1.09	0.624	0.58
	406.626	2.149	2.179	1.706	1.749	1.156	1.096	0.627	0.584
	409.959	2.153	2.179	1.71	1.753	1.16	1.102	0.631	0.588
	413.292	2.157	2.179	1.714	1.756	1.164	1.108	0.634	0.592
	416.625	2.16	2.179	1.718	1.76	1.168	1.114	0.637	0.597
	419.958	2.164	2.179	1.722	1.763	1.173	1.12	0.641	0.601
	423.291	2.168	2.179	1.726	1.767	1.176	1.126	0.644	0.605
	426.624	2.172	2.18	1.731	1.77	1.181	1.132	0.648	0.609
	429.957	2.176	2.18	1.734	1.773	1.185	1.137	0.651	0.613
	433.29	2.179	2.18	1.738	1.777	1.189	1.143	0.655	0.617
	436.623	2.183	2.18	1.742	1.78	1.193	1.149	0.658	0.621
	439.956	2.186	2.18	1.746	1.783	1.197	1.154	0.662	0.626
	443.289	2.19	2.18	1.75	1.786	1.201	1.16	0.666	0.63
	446.622	2.194	2.18	1.754	1.789	1.205	1.165	0.669	0.634
	449.955	2.197	2.18	1.758	1.792	1.209	1.171	0.672	0.638
	453.288	2.201	2.18	1.762	1.795	1.214	1.177	0.676	0.642
	456.621	2.204	2.18	1.766	1.798	1.218	1.182	0.679	0.646
	459.954	2.208	2.18	1.77	1.801	1.222	1.187	0.683	0.65
	463.287	2.212	2.18	1.774	1.803	1.226	1.193	0.686	0.654
	466.62	2.215	2.18	1.778	1.806	1.23	1.198	0.689	0.658
	469.953	2.219	2.18	1.782	1.809	1.234	1.204	0.692	0.662
	473.286	2.222	2.18	1.786	1.811	1.238	1.209	0.695	0.666
	476.619	2.226	2.181	1.79	1.814	1.242	1.214	0.699	0.67
	479.952	2.229	2.181	1.793	1.816	1.246	1.219	0.702	0.674
	483.285	2.232	2.181	1.797	1.819	1.249	1.225	0.705	0.678
	486.618	2.235	2.181	1.8	1.821	1.252	1.23	0.707	0.682
	489.951	2.238	2.181	1.804	1.823	1.256	1.235	0.71	0.686
	493.284	2.242	2.181	1.807	1.826	1.26	1.24	0.713	0.69
	496.617	2.245	2.181	1.81	1.828	1.263	1.245	0.717	0.694
	499.95	2.248	2.181	1.814	1.83	1.267	1.25	0.72	0.698
	503.283	2.251	2.181	1.817	1.832	1.27	1.255	0.723	0.702
	506.616	2.254	2.181	1.82	1.835	1.274	1.26	0.727	0.706
	509.949	2.257	2.181	1.824	1.837	1.278	1.265	0.73	0.71
	513.282	2.259	2.181	1.828	1.839	1.281	1.27	0.733	0.714
	516.615	2.263	2.181	1.831	1.841	1.285	1.275	0.736	0.718
	519.948	2.266	2.181	1.835	1.843	1.289	1.28	0.739	0.722
	523.281	2.269	2.181	1.838	1.845	1.293	1.285	0.742	0.726
	526.614	2.272	2.181	1.842	1.847	1.297	1.289	0.746	0.729
	529.947	2.275	2.181	1.845	1.849	1.3	1.294	0.748	0.733
	533.28	2.278	2.181	1.849	1.85	1.304	1.299	0.751	0.737
	536.613	2.28	2.181	1.852	1.852	1.307	1.304	0.754	0.741
	539.946	2.283	2.181	1.856	1.854	1.31	1.308	0.757	0.745
	543.279	2.286	2.181	1.859	1.856	1.314	1.313	0.76	0.749
	546.612	2.288	2.181	1.862	1.858	1.317	1.317	0.763	0.753
	549.945	2.291	2.181	1.865	1.859	1.32	1.322	0.765	0.756
	553.278	2.293	2.181	1.868	1.861	1.323	1.327	0.768	0.76
	556.611	2.296	2.181	1.871	1.863	1.326	1.331	0.771	0.764
	559.944	2.299	2.181	1.874	1.864	1.329	1.336	0.774	0.768
	563.277	2.302	2.181	1.877	1.866	1.333	1.34	0.777	0.772
	566.61	2.305	2.181	1.88	1.867	1.336	1.345	0.78	0.776
	569.943	2.308	2.181	1.884	1.869	1.34	1.349	0.783	0.779
	573.276	2.311	2.181	1.887	1.87	1.343	1.353	0.787	0.783
	576.609	2.314	2.181	1.89	1.872	1.347	1.358	0.789	0.787
	579.942	2.316	2.181	1.894	1.873	1.35	1.362	0.792	0.791
	583.275	2.319	2.181	1.896	1.875	1.353	1.366	0.795	0.794
	586.608	2.32	2.181	1.899	1.876	1.356	1.371	0.797	0.798
	589.941	2.322	2.181	1.901	1.877	1.358	1.375	0.799	0.802
	593.274	2.323	2.181	1.902	1.879	1.36	1.379	0.801	0.806
	596.607	2.323		1.903		1.362		0.802
	599.94	2.323	2.181	1.903	1.881	1.362	1.388	0.802	0.813
	603.273	2.323	2.181	1.903	1.881	1.362	1.388	0.803	0.813
	606.606	2.322	2.181	1.903	1.881	1.361	1.387	0.803	0.813
	609.939	2.321	2.181	1.902	1.881	1.361	1.387	0.803	0.813
	613.272	2.319	2.181	1.902	1.881	1.361	1.387	0.803	0.813
	616.605	2.318	2.181	1.902	1.881	1.36	1.387	0.803	0.813
	619.938	2.317	2.181	1.901	1.881	1.36	1.387	0.803	0.813
	623.271	2.316	2.18	1.9	1.88	1.359	1.387	0.802	0.813
	626.604	2.315	2.18	1.899	1.88	1.359	1.387	0.802	0.813
	629.937	2.314	2.18	1.899	1.88	1.358	1.387	0.801	0.813
	633.27	2.312	2.18	1.898	1.88	1.357	1.387	0.801	0.813
	636.603	2.311	2.18	1.897	1.88	1.356	1.387	0.8	0.813
	639.936	2.31	2.18	1.896	1.88	1.356	1.387	0.799	0.813
	643.269	2.309	2.18	1.895	1.88	1.355	1.387	0.799	0.812
	646.602	2.308	2.18	1.895	1.88	1.355	1.387	0.799	0.812
	649.935	2.307	2.179	1.894	1.88	1.354	1.387	0.798	0.812
	653.268	2.306	2.179	1.894	1.88	1.354	1.386	0.798	0.812
	656.601	2.305	2.179	1.893	1.879	1.354	1.386	0.798	0.812
	659.934	2.304	2.179	1.893	1.879	1.353	1.386	0.798	0.812
	663.267	2.303	2.179	1.892	1.879	1.353	1.386	0.798	0.812
	666.6	2.302	2.179	1.891	1.879	1.352	1.386	0.798	0.812
	669.933	2.301	2.179	1.89	1.879	1.352	1.386	0.797	0.812
	673.266	2.301	2.179	1.89	1.879	1.352	1.386	0.797	0.812
	676.599	2.3	2.179	1.889	1.879	1.352	1.386	0.797	0.812
	679.932	2.299	2.178	1.889	1.879	1.352	1.386	0.797	0.812
	683.265	2.298	2.178	1.888	1.879	1.351	1.386	0.797	0.812
	686.598	2.297	2.178	1.888	1.879	1.351	1.386	0.797	0.812
	689.931	2.297	2.178	1.887	1.878	1.351	1.386	0.796	0.812
	693.264	2.295	2.178	1.887	1.878	1.35	1.386	0.796	0.812
	696.597	2.294	2.178	1.887	1.878	1.35	1.385	0.795	0.812
	699.93	2.293	2.178	1.886	1.878	1.35	1.385	0.795	0.812
	703.263	2.292	2.178	1.885	1.878	1.35	1.385	0.794	0.812
	706.596	2.291	2.178	1.885	1.878	1.35	1.385	0.794	0.812
	709.929	2.291	2.177	1.885	1.878	1.349	1.385	0.794	0.812
	713.262	2.29	2.177	1.885	1.878	1.349	1.385	0.794	0.812
	716.595	2.289	2.177	1.885	1.878	1.349	1.385	0.794	0.812
	719.928	2.288	2.177	1.884	1.878	1.348	1.385	0.794	0.812
	723.261	2.287	2.177	1.884	1.877	1.348	1.385	0.794	0.811
	726.594	2.286	2.177	1.883	1.877	1.348	1.385	0.793	0.811
	729.927	2.286	2.177	1.883	1.877	1.347	1.385	0.793	0.811
	733.26	2.285	2.177	1.882	1.877	1.347	1.385	0.793	0.811
	736.593	2.284	2.177	1.882	1.877	1.346	1.385	0.793	0.811
	739.926	2.283	2.176	1.881	1.877	1.346	1.385	0.793	0.811
	743.259	2.282	2.176	1.88	1.877	1.346	1.384	0.792	0.811
	746.592	2.282	2.176	1.879	1.877	1.345	1.384	0.792	0.811
	749.925	2.281	2.176	1.879	1.877	1.345	1.384	0.791	0.811
	753.258	2.28	2.176	1.878	1.877	1.345	1.384	0.791	0.811
	756.591	2.28	2.176	1.877	1.877	1.344	1.384	0.791	0.811
	759.924	2.279	2.176	1.877	1.876	1.345	1.384	0.791	0.811
	763.257	2.278	2.176	1.877	1.876	1.345	1.384	0.791	0.811
	766.59	2.277	2.175	1.876	1.876	1.345	1.384	0.791	0.811
	769.923	2.276	2.175	1.875	1.876	1.344	1.384	0.79	0.811
	773.256	2.276	2.175	1.875	1.876	1.344	1.384	0.791	0.811
	776.589	2.275	2.175	1.875	1.876	1.344	1.384	0.791	0.811
	779.922	2.274	2.175	1.875	1.876	1.344	1.384	0.791	0.811
	783.255	2.273	2.175	1.875	1.876	1.344	1.384	0.791	0.811
	786.588	2.272	2.175	1.874	1.876	1.344	1.384	0.791	0.811
	789.921	2.271	2.175	1.874	1.876	1.343	1.383	0.791	0.811
	793.254	2.27	2.175	1.873	1.875	1.343	1.383	0.791	0.811
	796.587	2.27	2.174	1.873	1.875	1.343	1.383	0.791	0.811
	799.92	2.269	2.174	1.873	1.875	1.343	1.383	0.791	0.81
	803.253	2.269	2.174	1.872	1.875	1.343	1.383	0.791	0.81
	806.586	2.268	2.174	1.872	1.875	1.342	1.383	0.79	0.81
	809.919	2.268	2.174	1.872	1.875	1.342	1.383	0.79	0.81
	813.252	2.267	2.174	1.872	1.875	1.342	1.383	0.79	0.81
	816.585	2.266	2.174	1.871	1.875	1.342	1.383	0.79	0.81
	819.918	2.266	2.174	1.871	1.875	1.342	1.383	0.79	0.81
	823.251	2.265	2.174	1.871	1.875	1.342	1.383	0.789	0.81
	826.584	2.264	2.173	1.87	1.874	1.342	1.383	0.789	0.81
	829.917	2.263	2.173	1.869	1.874	1.341	1.383	0.789	0.81
	833.25	2.262	2.173	1.868	1.874	1.341	1.383	0.788	0.81
	836.583	2.261	2.173	1.868	1.874	1.34	1.382	0.788	0.81
	839.916	2.26	2.173	1.868	1.874	1.34	1.382	0.788	0.81
	843.249	2.259	2.173	1.868	1.874	1.34	1.382	0.788	0.81
	846.582	2.258	2.173	1.867	1.874	1.339	1.382	0.788	0.81
	849.915	2.258	2.173	1.867	1.874	1.339	1.382	0.788	0.81
	853.248	2.257	2.173	1.866	1.874	1.339	1.382	0.788	0.81
	856.581	2.256	2.172	1.865	1.874	1.338	1.382	0.787	0.81
	859.914	2.256	2.172	1.865	1.873	1.338	1.382	0.787	0.81
	863.247	2.256	2.172	1.864	1.873	1.338	1.382	0.787	0.81
	866.58	2.255	2.172	1.864	1.873	1.338	1.382	0.787	0.81
	869.913	2.255	2.172	1.864	1.873	1.338	1.382	0.787	0.81
	873.246	2.254	2.172	1.864	1.873	1.338	1.382	0.787	0.81
	876.579	2.254	2.172	1.863	1.873	1.338	1.382	0.787	0.81
	879.912	2.253	2.172	1.863	1.873	1.337	1.382	0.786	0.809
	883.245	2.252	2.172	1.863	1.873	1.337	1.381	0.786	0.809
	886.578	2.251	2.171	1.863	1.873	1.337	1.381	0.786	0.809
	889.911	2.251	2.171	1.862	1.873	1.337	1.381	0.786	0.809
	893.244	2.25	2.171	1.862	1.873	1.337	1.381	0.786	0.809
	896.577	2.25	2.171	1.862	1.872	1.337	1.381	0.786	0.809
	899.91	2.249	2.171	1.863	1.872	1.337	1.381	0.786	0.809
	903.243	2.249	2.171	1.862	1.872	1.337	1.381	0.786	0.809
	906.576	2.249	2.171	1.862	1.872	1.338	1.381	0.787	0.809
	909.909	2.248	2.171	1.862	1.872	1.337	1.381	0.787	0.809
	913.242	2.248	2.17	1.861	1.872	1.337	1.381	0.787	0.809
	916.575	2.247	2.17	1.861	1.872	1.337	1.381	0.786	0.809
	919.908	2.246	2.17	1.86	1.872	1.337	1.381	0.786	0.809
	923.241	2.246	2.17	1.859	1.872	1.336	1.381	0.786	0.809
	926.574	2.245	2.17	1.859	1.872	1.336	1.381	0.786	0.809
	929.907	2.244	2.17	1.858	1.871	1.336	1.38	0.786	0.809
	933.24	2.243	2.17	1.858	1.871	1.336	1.38	0.786	0.809
	936.573	2.243	2.17	1.857	1.871	1.335	1.38	0.785	0.809
	939.906	2.241	2.17	1.856	1.871	1.335	1.38	0.785	0.809
	943.239	2.241	2.169	1.856	1.871	1.335	1.38	0.785	0.809
	946.572	2.24	2.169	1.856	1.871	1.335	1.38	0.785	0.809
	949.905	2.24	2.169	1.855	1.871	1.334	1.38	0.785	0.809
	953.238	2.239	2.169	1.855	1.871	1.335	1.38	0.786	0.809
	956.571	2.239	2.169	1.855	1.871	1.335	1.38	0.786	0.808
	959.904	2.238	2.169	1.855	1.871	1.335	1.38	0.786	0.808
	963.237	2.238	2.169	1.854	1.87	1.335	1.38	0.786	0.808
	966.57	2.238	2.169	1.854	1.87	1.335	1.38	0.786	0.808
	969.903	2.237	2.169	1.854	1.87	1.335	1.38	0.786	0.808
	973.236	2.237	2.168	1.854	1.87	1.335	1.379	0.787	0.808
	976.569	2.237	2.168	1.854	1.87	1.335	1.379	0.786	0.808
	979.902	2.236	2.168	1.854	1.87	1.335	1.379	0.786	0.808
	983.235	2.236	2.168	1.854	1.87	1.334	1.379	0.786	0.808
	986.568	2.235	2.168	1.853	1.87	1.334	1.379	0.786	0.808
	989.901	2.234	2.168	1.854	1.87	1.334	1.379	0.786	0.808
	993.234	2.233	2.168	1.853	1.87	1.334	1.379	0.786	0.808
	996.567	2.233	2.168	1.853	1.869	1.334	1.379	0.786	0.808
	999.9	2.232	2.168	1.853	1.869	1.334	1.379	0.786	0.808
	1003.23	2.231	2.167	1.852	1.869	1.333	1.379	0.786	0.808
	1006.57	2.231	2.167	1.852	1.869	1.333	1.379	0.786	0.808
	1009.9	2.23	2.167	1.852	1.869	1.333	1.379	0.786	0.808
	1013.23	2.229	2.167	1.851	1.869	1.333	1.379	0.786	0.808
	1016.57	2.229	2.167	1.85	1.869	1.332	1.379	0.786	0.808
	1019.9	2.228	2.167	1.85	1.869	1.332	1.378	0.785	0.808
	1023.23	2.228	2.167	1.849	1.869	1.332	1.378	0.786	0.808
	1026.56	2.227	2.167	1.849	1.869	1.331	1.378	0.786	0.808
	1029.9	2.227	2.167	1.849	1.868	1.331	1.378	0.785	0.808
	1033.23	2.226	2.166	1.849	1.868	1.33	1.378	0.786	0.808
	1036.56	2.226	2.166	1.848	1.868	1.33	1.378	0.786	0.807
	1039.9	2.226	2.166	1.848	1.868	1.33	1.378	0.785	0.807
	1043.23	2.225	2.166	1.848	1.868	1.33	1.378	0.785	0.807
	1046.56	2.225	2.166	1.847	1.868	1.33	1.378	0.785	0.807
	1049.89	2.224	2.166	1.847	1.868	1.33	1.378	0.784	0.807
	1053.23	2.224	2.166	1.847	1.868	1.33	1.378	0.784	0.807
	1056.56	2.224	2.166	1.847	1.868	1.33	1.378	0.784	0.807
	1059.89	2.223	2.166	1.847	1.868	1.33	1.378	0.784	0.807
	1063.23	2.223	2.165	1.847	1.868	1.33	1.378	0.784	0.807
	1066.56	2.222	2.165	1.847	1.867	1.33	1.377	0.784	0.807
	1069.89	2.222	2.165	1.846	1.867	1.33	1.377	0.784	0.807
	1073.23	2.221	2.165	1.847	1.867	1.33	1.377	0.783	0.807
	1076.56	2.221	2.165	1.846	1.867	1.33	1.377	0.783	0.807
	1079.89	2.22	2.165	1.846	1.867	1.33	1.377	0.783	0.807
	1083.22	2.22	2.165	1.846	1.867	1.33	1.377	0.783	0.807
	1086.56	2.219	2.165	1.846	1.867	1.33	1.377	0.784	0.807
	1089.89	2.219	2.164	1.846	1.867	1.331	1.377	0.784	0.807
	1093.22	2.218	2.164	1.846	1.867	1.33	1.377	0.784	0.807
	1096.56	2.217	2.164	1.845	1.867	1.33	1.377	0.784	0.807
	1099.89	2.216	2.164	1.845	1.866	1.329	1.377	0.784	0.807
	1103.22	2.215	2.164	1.844	1.866	1.329	1.377	0.784	0.807
	1106.56	2.215	2.164	1.843	1.866	1.329	1.377	0.784	0.807
	1109.89	2.214	2.164	1.843	1.866	1.329	1.377	0.784	0.807
	1113.22	2.214	2.164	1.843	1.866	1.329	1.376	0.784	0.807
	1116.56	2.213	2.164	1.842	1.866	1.329	1.376	0.784	0.806
	1119.89	2.213	2.163	1.841	1.866	1.329	1.376	0.783	0.806
	1123.22	2.213	2.163	1.841	1.866	1.328	1.376	0.783	0.806
	1126.55	2.212	2.163	1.841	1.866	1.328	1.376	0.783	0.806
	1129.89	2.212	2.163	1.84	1.866	1.328	1.376	0.783	0.806
	1133.22	2.212	2.163	1.84	1.865	1.328	1.376	0.783	0.806
	1136.55	2.212	2.163	1.84	1.865	1.328	1.376	0.783	0.806
	1139.89	2.212	2.163	1.839	1.865	1.327	1.376	0.783	0.806
	1143.22	2.212	2.163	1.839	1.865	1.328	1.376	0.783	0.806
	1146.55	2.212	2.163	1.839	1.865	1.328	1.376	0.783	0.806
	1149.88	2.211	2.162	1.839	1.865	1.328	1.376	0.783	0.806
	1153.22	2.211	2.162	1.839	1.865	1.328	1.376	0.783	0.806
	1156.55	2.211	2.162	1.839	1.865	1.328	1.376	0.784	0.806
	1159.88	2.21	2.162	1.838	1.865	1.328	1.375	0.783	0.806
	1163.22	2.209	2.162	1.837	1.865	1.328	1.375	0.783	0.806
	1166.55	2.208	2.162	1.837	1.864	1.327	1.375	0.783	0.806
	1169.88	2.208	2.162	1.837	1.864	1.327	1.375	0.783	0.806
	1173.22	2.207	2.162	1.837	1.864	1.327	1.375	0.783	0.806
	1176.55	2.206	2.162	1.837	1.864	1.327	1.375	0.783	0.806
	1179.88	2.205	2.161	1.836	1.864	1.327	1.375	0.783	0.806
	1183.21	2.205	2.161	1.836	1.864	1.327	1.375	0.783	0.806
	1186.55	2.204	2.161	1.836	1.864	1.327	1.375	0.783	0.806
	1189.88	2.204	2.161	1.836	1.864	1.327	1.375	0.783	0.806
	1193.21	2.204	2.161	1.836	1.864	1.327	1.375	0.783	0.806
	1196.55	2.204		1.836		1.327		0.783
		0.072	0.059

## Sheet: ACE2-WT-His
	Time/s	200 nM	200 nM Fit	66.7 nM	66.7 nM Fit	22.2 nM	22.2 nM Fit	7.41 nM	7.41 nM Fit
	0	0.003	0	-0.004	0	-0.002	0	0	0
	3.333	0.006	0.005	-0.002	0.001	-0.002	0	0	0
	6.666	0.01	0.01	-0.002	0.002	-0.002	0.001	0	0
	9.999	0.014	0.015	0	0.004	-0.002	0.001	-0.001	0
	13.332	0.018	0.02	0.001	0.005	-0.002	0.001	-0.001	0
	16.665	0.022	0.024	0.002	0.006	-0.002	0.001	-0.001	0
	19.998	0.027	0.029	0.004	0.007	-0.002	0.002	-0.002	0
	23.331	0.031	0.033	0.005	0.008	-0.002	0.002	-0.002	0.001
	26.664	0.036	0.037	0.007	0.009	-0.001	0.002	-0.002	0.001
	29.997	0.04	0.041	0.008	0.01	0	0.003	-0.002	0.001
	33.33	0.044	0.045	0.01	0.012	0	0.003	-0.002	0.001
	36.663	0.048	0.049	0.011	0.013	0.001	0.003	-0.002	0.001
	39.996	0.051	0.052	0.012	0.014	0.001	0.003	-0.002	0.001
	43.329	0.055	0.056	0.014	0.015	0.002	0.004	-0.001	0.001
	46.662	0.058	0.059	0.015	0.016	0.003	0.004	-0.001	0.001
	49.995	0.062	0.063	0.017	0.017	0.004	0.004	0	0.001
	53.328	0.066	0.066	0.018	0.018	0.004	0.004	0	0.001
	56.661	0.069	0.069	0.019	0.019	0.005	0.005	0	0.001
	59.994	0.072	0.072	0.02	0.019	0.005	0.005	0.001	0.001
	63.327	0.075	0.075	0.022	0.02	0.006	0.005	0.001	0.001
	66.66	0.077	0.078	0.022	0.021	0.006	0.005	0.001	0.001
	69.993	0.08	0.08	0.023	0.022	0.006	0.005	0.001	0.001
	73.326	0.083	0.083	0.024	0.023	0.006	0.006	0.001	0.002
	76.659	0.085	0.086	0.025	0.024	0.006	0.006	0.001	0.002
	79.992	0.087	0.088	0.025	0.025	0.007	0.006	0.001	0.002
	83.325	0.09	0.091	0.026	0.026	0.006	0.006	0.001	0.002
	86.658	0.091	0.093	0.027	0.026	0.006	0.007	0.001	0.002
	89.991	0.094	0.095	0.028	0.027	0.007	0.007	0.001	0.002
	93.324	0.097	0.098	0.029	0.028	0.008	0.007	0.001	0.002
	96.657	0.099	0.1	0.03	0.029	0.008	0.007	0.001	0.002
	99.99	0.101	0.102	0.031	0.029	0.009	0.007	0.001	0.002
	103.323	0.103	0.104	0.032	0.03	0.009	0.008	0.001	0.002
	106.656	0.105	0.106	0.032	0.031	0.009	0.008	0	0.002
	109.989	0.107	0.108	0.034	0.032	0.009	0.008	0.001	0.002
	113.322	0.109	0.11	0.035	0.032	0.009	0.008	0.001	0.002
	116.655	0.111	0.111	0.036	0.033	0.01	0.008	0.002	0.002
	119.988	0.113	0.113	0.037	0.034	0.01	0.009	0.002	0.002
	123.321	0.114	0.115	0.037	0.034	0.01	0.009	0.002	0.002
	126.654	0.115	0.117	0.038	0.035	0.01	0.009	0.002	0.002
	129.987	0.117	0.118	0.038	0.036	0.01	0.009	0.002	0.003
	133.32	0.118	0.12	0.038	0.036	0.011	0.009	0.002	0.003
	136.653	0.12	0.121	0.04	0.037	0.011	0.009	0.002	0.003
	139.986	0.121	0.123	0.04	0.038	0.012	0.01	0.002	0.003
	143.319	0.122	0.124	0.04	0.038	0.012	0.01	0.002	0.003
	146.652	0.123	0.125	0.041	0.039	0.012	0.01	0.002	0.003
	149.985	0.124	0.127	0.041	0.039	0.012	0.01	0.002	0.003
	153.318	0.125	0.128	0.042	0.04	0.012	0.01	0.001	0.003
	156.651	0.127	0.129	0.044	0.041	0.013	0.01	0.002	0.003
	159.984	0.129	0.13	0.044	0.041	0.013	0.011	0.002	0.003
	163.317	0.13	0.132	0.045	0.042	0.013	0.011	0.002	0.003
	166.65	0.131	0.133	0.046	0.042	0.013	0.011	0.002	0.003
	169.983	0.132	0.134	0.046	0.043	0.013	0.011	0.002	0.003
	173.316	0.133	0.135	0.047	0.043	0.013	0.011	0.002	0.003
	176.649	0.135	0.136	0.048	0.044	0.014	0.011	0.003	0.003
	179.982	0.136	0.137	0.048	0.044	0.014	0.012	0.003	0.003
	183.315	0.137	0.138	0.048	0.045	0.014	0.012	0.003	0.003
	186.648	0.138	0.139	0.049	0.045	0.014	0.012	0.003	0.003
	189.981	0.138	0.14	0.049	0.046	0.014	0.012	0.004	0.003
	193.314	0.139	0.141	0.049	0.046	0.014	0.012	0.004	0.003
	196.647	0.14	0.141	0.049	0.047	0.015	0.012	0.005	0.003
	199.98	0.141	0.142	0.05	0.047	0.015	0.012	0.005	0.003
	203.313	0.142	0.143	0.05	0.048	0.015	0.013	0.005	0.004
	206.646	0.143	0.144	0.05	0.048	0.015	0.013	0.005	0.004
	209.979	0.144	0.145	0.05	0.048	0.015	0.013	0.005	0.004
	213.312	0.144	0.145	0.05	0.049	0.015	0.013	0.004	0.004
	216.645	0.145	0.146	0.051	0.049	0.015	0.013	0.004	0.004
	219.978	0.146	0.147	0.051	0.05	0.015	0.013	0.004	0.004
	223.311	0.147	0.147	0.052	0.05	0.016	0.013	0.004	0.004
	226.644	0.148	0.148	0.052	0.051	0.016	0.014	0.004	0.004
	229.977	0.148	0.149	0.053	0.051	0.016	0.014	0.003	0.004
	233.31	0.149	0.149	0.054	0.051	0.016	0.014	0.003	0.004
	236.643	0.149	0.15	0.054	0.052	0.016	0.014	0.003	0.004
	239.976	0.149	0.15	0.054	0.052	0.016	0.014	0.003	0.004
	243.309	0.15	0.151	0.054	0.052	0.016	0.014	0.003	0.004
	246.642	0.151	0.152	0.055	0.053	0.016	0.014	0.003	0.004
	249.975	0.151	0.152	0.055	0.053	0.016	0.014	0.003	0.004
	253.308	0.151	0.153	0.055	0.053	0.016	0.014	0.004	0.004
	256.641	0.152	0.153	0.056	0.054	0.016	0.015	0.004	0.004
	259.974	0.152	0.154	0.056	0.054	0.016	0.015	0.004	0.004
	263.307	0.153	0.154	0.056	0.054	0.017	0.015	0.004	0.004
	266.64	0.154	0.154	0.056	0.055	0.017	0.015	0.004	0.004
	269.973	0.155	0.155	0.057	0.055	0.017	0.015	0.004	0.004
	273.306	0.155	0.155	0.056	0.055	0.018	0.015	0.004	0.004
	276.639	0.156	0.156	0.057	0.056	0.018	0.015	0.004	0.004
	279.972	0.156	0.156	0.056	0.056	0.018	0.015	0.004	0.004
	283.305	0.156	0.156	0.057	0.056	0.018	0.015	0.004	0.004
	286.638	0.157	0.157	0.057	0.057	0.018	0.016	0.005	0.004
	289.971	0.157	0.157	0.057	0.057	0.018	0.016	0.005	0.004
	293.304	0.158	0.158	0.058	0.057	0.018	0.016	0.005	0.004
	296.637	0.158	0.158	0.058	0.057	0.018	0.016	0.005	0.005
	299.97	0.159	0.158	0.058	0.058	0.018	0.016	0.005	0.005
	303.303	0.159	0.159	0.058	0.058	0.018	0.016	0.005	0.005
	306.636	0.159	0.159	0.059	0.058	0.018	0.016	0.005	0.005
	309.969	0.159	0.159	0.059	0.059	0.018	0.016	0.005	0.005
	313.302	0.159	0.159	0.06	0.059	0.017	0.016	0.004	0.005
	316.635	0.16	0.16	0.06	0.059	0.017	0.016	0.004	0.005
	319.968	0.16	0.16	0.06	0.059	0.017	0.016	0.004	0.005
	323.301	0.16	0.16	0.06	0.06	0.017	0.017	0.003	0.005
	326.634	0.161	0.161	0.061	0.06	0.018	0.017	0.003	0.005
	329.967	0.162	0.161	0.062	0.06	0.018	0.017	0.003	0.005
	333.3	0.162	0.161	0.062	0.06	0.018	0.017	0.003	0.005
	336.633	0.162	0.161	0.062	0.06	0.019	0.017	0.003	0.005
	339.966	0.163	0.161	0.062	0.061	0.019	0.017	0.003	0.005
	343.299	0.164	0.162	0.062	0.061	0.019	0.017	0.003	0.005
	346.632	0.164	0.162	0.062	0.061	0.019	0.017	0.004	0.005
	349.965	0.164	0.162	0.062	0.061	0.019	0.017	0.004	0.005
	353.298	0.164	0.162	0.062	0.062	0.02	0.017	0.004	0.005
	356.631	0.164	0.163	0.062	0.062	0.02	0.017	0.004	0.005
	359.964	0.164	0.163	0.062	0.062	0.02	0.017	0.005	0.005
	363.297	0.165	0.163	0.062	0.062	0.02	0.018	0.006	0.005
	366.63	0.165	0.163	0.063	0.062	0.02	0.018	0.005	0.005
	369.963	0.165	0.163	0.063	0.062	0.02	0.018	0.006	0.005
	373.296	0.165	0.163	0.063	0.063	0.02	0.018	0.006	0.005
	376.629	0.165	0.164	0.062	0.063	0.02	0.018	0.005	0.005
	379.962	0.165	0.164	0.063	0.063	0.019	0.018	0.005	0.005
	383.295	0.166	0.164	0.063	0.063	0.02	0.018	0.005	0.005
	386.628	0.166	0.164	0.063	0.063	0.02	0.018	0.005	0.005
	389.961	0.167	0.164	0.064	0.064	0.02	0.018	0.005	0.005
	393.294	0.167	0.164	0.064	0.064	0.02	0.018	0.005	0.005
	396.627	0.167	0.164	0.064	0.064	0.02	0.018	0.005	0.005
	399.96	0.167	0.165	0.064	0.064	0.02	0.018	0.005	0.005
	403.293	0.168	0.165	0.064	0.064	0.02	0.018	0.005	0.005
	406.626	0.168	0.165	0.064	0.064	0.02	0.018	0.005	0.005
	409.959	0.168	0.165	0.064	0.065	0.02	0.019	0.005	0.005
	413.292	0.168	0.165	0.064	0.065	0.02	0.019	0.004	0.005
	416.625	0.168	0.165	0.064	0.065	0.02	0.019	0.004	0.005
	419.958	0.168	0.165	0.064	0.065	0.02	0.019	0.005	0.005
	423.291	0.168	0.165	0.065	0.065	0.02	0.019	0.005	0.005
	426.624	0.169	0.165	0.065	0.065	0.02	0.019	0.005	0.005
	429.957	0.169	0.166	0.065	0.065	0.02	0.019	0.005	0.005
	433.29	0.169	0.166	0.065	0.066	0.02	0.019	0.005	0.005
	436.623	0.169	0.166	0.065	0.066	0.02	0.019	0.005	0.006
	439.956	0.169	0.166	0.065	0.066	0.02	0.019	0.004	0.006
	443.289	0.17	0.166	0.065	0.066	0.02	0.019	0.004	0.006
	446.622	0.17	0.166	0.066	0.066	0.02	0.019	0.004	0.006
	449.955	0.17	0.166	0.066	0.066	0.02	0.019	0.004	0.006
	453.288	0.171	0.166	0.066	0.066	0.021	0.019	0.004	0.006
	456.621	0.171	0.166	0.066	0.066	0.021	0.019	0.005	0.006
	459.954	0.171	0.166	0.066	0.067	0.021	0.019	0.004	0.006
	463.287	0.172	0.166	0.066	0.067	0.021	0.019	0.005	0.006
	466.62	0.172	0.166	0.066	0.067	0.021	0.019	0.004	0.006
	469.953	0.172	0.167	0.067	0.067	0.022	0.02	0.004	0.006
	473.286	0.172	0.167	0.067	0.067	0.022	0.02	0.004	0.006
	476.619	0.172	0.167	0.067	0.067	0.022	0.02	0.005	0.006
	479.952	0.172	0.167	0.067	0.067	0.022	0.02	0.005	0.006
	483.285	0.172	0.167	0.068	0.067	0.022	0.02	0.005	0.006
	486.618	0.172	0.167	0.067	0.067	0.022	0.02	0.005	0.006
	489.951	0.172	0.167	0.067	0.068	0.021	0.02	0.005	0.006
	493.284	0.172	0.167	0.067	0.068	0.021	0.02	0.005	0.006
	496.617	0.172	0.167	0.067	0.068	0.021	0.02	0.005	0.006
	499.95	0.173	0.167	0.068	0.068	0.022	0.02	0.006	0.006
	503.283	0.173	0.167	0.068	0.068	0.021	0.02	0.006	0.006
	506.616	0.173	0.167	0.068	0.068	0.021	0.02	0.006	0.006
	509.949	0.173	0.167	0.068	0.068	0.022	0.02	0.006	0.006
	513.282	0.174	0.167	0.069	0.068	0.022	0.02	0.006	0.006
	516.615	0.174	0.167	0.069	0.068	0.022	0.02	0.006	0.006
	519.948	0.175	0.167	0.069	0.068	0.022	0.02	0.007	0.006
	523.281	0.175	0.167	0.069	0.068	0.022	0.02	0.007	0.006
	526.614	0.175	0.167	0.07	0.069	0.023	0.02	0.007	0.006
	529.947	0.175	0.167	0.07	0.069	0.023	0.02	0.007	0.006
	533.28	0.176	0.168	0.07	0.069	0.022	0.02	0.007	0.006
	536.613	0.176	0.168	0.07	0.069	0.023	0.02	0.006	0.006
	539.946	0.176	0.168	0.07	0.069	0.022	0.02	0.006	0.006
	543.279	0.176	0.168	0.07	0.069	0.022	0.021	0.006	0.006
	546.612	0.175	0.168	0.07	0.069	0.022	0.021	0.005	0.006
	549.945	0.175	0.168	0.069	0.069	0.022	0.021	0.005	0.006
	553.278	0.175	0.168	0.069	0.069	0.021	0.021	0.005	0.006
	556.611	0.175	0.168	0.069	0.069	0.021	0.021	0.004	0.006
	559.944	0.175	0.168	0.069	0.069	0.021	0.021	0.004	0.006
	563.277	0.175	0.168	0.069	0.069	0.021	0.021	0.004	0.006
	566.61	0.175	0.168	0.07	0.07	0.021	0.021	0.004	0.006
	569.943	0.175	0.168	0.07	0.07	0.021	0.021	0.004	0.006
	573.276	0.176	0.168	0.07	0.07	0.021	0.021	0.004	0.006
	576.609	0.176	0.168	0.07	0.07	0.021	0.021	0.004	0.006
	579.942	0.177	0.168	0.07	0.07	0.021	0.021	0.004	0.006
	583.275	0.177	0.168	0.07	0.07	0.021	0.021	0.004	0.006
	586.608	0.177	0.168	0.07	0.07	0.021	0.021	0.005	0.006
	589.941	0.178	0.168	0.07	0.07	0.021	0.021	0.005	0.006
	593.274	0.178	0.168	0.069	0.07	0.021	0.021	0.005	0.006
	596.607	0.178		0.069		0.021		0.005
	599.94	0.178	0.168	0.069	0.07	0.021	0.021	0.005	0.006
	603.273	0.176	0.166	0.069	0.069	0.021	0.021	0.006	0.006
	606.606	0.174	0.165	0.069	0.069	0.022	0.021	0.007	0.006
	609.939	0.172	0.163	0.069	0.068	0.022	0.02	0.008	0.006
	613.272	0.169	0.161	0.069	0.067	0.023	0.02	0.009	0.006
	616.605	0.166	0.16	0.068	0.067	0.023	0.02	0.01	0.006
	619.938	0.163	0.158	0.068	0.066	0.023	0.02	0.011	0.006
	623.271	0.159	0.156	0.067	0.065	0.023	0.02	0.011	0.006
	626.604	0.156	0.155	0.066	0.065	0.022	0.019	0.011	0.006
	629.937	0.153	0.153	0.065	0.064	0.022	0.019	0.01	0.006
	633.27	0.149	0.152	0.064	0.063	0.021	0.019	0.01	0.006
	636.603	0.147	0.15	0.062	0.063	0.02	0.019	0.009	0.006
	639.936	0.144	0.149	0.061	0.062	0.019	0.019	0.009	0.006
	643.269	0.142	0.147	0.06	0.061	0.019	0.018	0.008	0.005
	646.602	0.14	0.146	0.059	0.061	0.019	0.018	0.008	0.005
	649.935	0.138	0.144	0.058	0.06	0.019	0.018	0.007	0.005
	653.268	0.135	0.143	0.058	0.06	0.018	0.018	0.007	0.005
	656.601	0.133	0.141	0.057	0.059	0.018	0.018	0.007	0.005
	659.934	0.131	0.14	0.056	0.058	0.017	0.018	0.007	0.005
	663.267	0.13	0.138	0.055	0.058	0.017	0.017	0.007	0.005
	666.6	0.128	0.137	0.054	0.057	0.017	0.017	0.007	0.005
	669.933	0.125	0.136	0.053	0.057	0.016	0.017	0.007	0.005
	673.266	0.123	0.134	0.053	0.056	0.016	0.017	0.007	0.005
	676.599	0.121	0.133	0.052	0.055	0.016	0.017	0.007	0.005
	679.932	0.119	0.132	0.051	0.055	0.015	0.017	0.007	0.005
	683.265	0.117	0.13	0.051	0.054	0.015	0.016	0.007	0.005
	686.598	0.115	0.129	0.05	0.054	0.015	0.016	0.007	0.005
	689.931	0.113	0.128	0.049	0.053	0.014	0.016	0.006	0.005
	693.264	0.111	0.126	0.048	0.053	0.014	0.016	0.006	0.005
	696.597	0.109	0.125	0.048	0.052	0.014	0.016	0.006	0.005
	699.93	0.108	0.124	0.047	0.052	0.013	0.016	0.006	0.005
	703.263	0.107	0.122	0.046	0.051	0.013	0.015	0.006	0.005
	706.596	0.106	0.121	0.046	0.051	0.013	0.015	0.006	0.004
	709.929	0.105	0.12	0.045	0.05	0.013	0.015	0.006	0.004
	713.262	0.103	0.119	0.045	0.05	0.013	0.015	0.006	0.004
	716.595	0.102	0.118	0.044	0.049	0.013	0.015	0.006	0.004
	719.928	0.1	0.116	0.044	0.049	0.012	0.015	0.005	0.004
	723.261	0.099	0.115	0.043	0.048	0.012	0.014	0.005	0.004
	726.594	0.098	0.114	0.043	0.048	0.012	0.014	0.005	0.004
	729.927	0.097	0.113	0.043	0.047	0.011	0.014	0.006	0.004
	733.26	0.096	0.112	0.042	0.047	0.011	0.014	0.005	0.004
	736.593	0.094	0.111	0.042	0.046	0.011	0.014	0.005	0.004
	739.926	0.093	0.109	0.041	0.046	0.011	0.014	0.005	0.004
	743.259	0.092	0.108	0.041	0.045	0.01	0.014	0.005	0.004
	746.592	0.091	0.107	0.04	0.045	0.01	0.013	0.005	0.004
	749.925	0.09	0.106	0.039	0.044	0.009	0.013	0.005	0.004
	753.258	0.089	0.105	0.039	0.044	0.009	0.013	0.005	0.004
	756.591	0.088	0.104	0.038	0.043	0.009	0.013	0.004	0.004
	759.924	0.087	0.103	0.038	0.043	0.01	0.013	0.005	0.004
	763.257	0.086	0.102	0.037	0.043	0.01	0.013	0.004	0.004
	766.59	0.085	0.101	0.036	0.042	0.009	0.013	0.004	0.004
	769.923	0.085	0.1	0.036	0.042	0.009	0.013	0.004	0.004
	773.256	0.084	0.099	0.035	0.041	0.009	0.012	0.003	0.004
	776.589	0.083	0.098	0.035	0.041	0.009	0.012	0.004	0.004
	779.922	0.082	0.097	0.035	0.04	0.01	0.012	0.004	0.004
	783.255	0.081	0.096	0.034	0.04	0.009	0.012	0.003	0.004
	786.588	0.08	0.095	0.033	0.04	0.009	0.012	0.003	0.004
	789.921	0.08	0.094	0.033	0.039	0.009	0.012	0.003	0.003
	793.254	0.079	0.093	0.033	0.039	0.008	0.012	0.003	0.003
	796.587	0.078	0.092	0.033	0.038	0.008	0.012	0.003	0.003
	799.92	0.078	0.091	0.033	0.038	0.008	0.011	0.003	0.003
	803.253	0.077	0.09	0.034	0.038	0.008	0.011	0.004	0.003
	806.586	0.077	0.089	0.034	0.037	0.007	0.011	0.004	0.003
	809.919	0.077	0.088	0.034	0.037	0.007	0.011	0.005	0.003
	813.252	0.076	0.087	0.033	0.037	0.007	0.011	0.005	0.003
	816.585	0.075	0.087	0.034	0.036	0.007	0.011	0.005	0.003
	819.918	0.075	0.086	0.034	0.036	0.007	0.011	0.005	0.003
	823.251	0.074	0.085	0.034	0.035	0.007	0.011	0.005	0.003
	826.584	0.074	0.084	0.033	0.035	0.007	0.011	0.005	0.003
	829.917	0.073	0.083	0.032	0.035	0.006	0.01	0.005	0.003
	833.25	0.072	0.082	0.032	0.034	0.006	0.01	0.004	0.003
	836.583	0.071	0.081	0.031	0.034	0.006	0.01	0.004	0.003
	839.916	0.071	0.081	0.03	0.034	0.006	0.01	0.004	0.003
	843.249	0.07	0.08	0.03	0.033	0.005	0.01	0.004	0.003
	846.582	0.07	0.079	0.03	0.033	0.005	0.01	0.003	0.003
	849.915	0.07	0.078	0.029	0.033	0.005	0.01	0.003	0.003
	853.248	0.069	0.077	0.029	0.032	0.005	0.01	0.003	0.003
	856.581	0.068	0.077	0.028	0.032	0.005	0.01	0.003	0.003
	859.914	0.067	0.076	0.028	0.032	0.005	0.01	0.003	0.003
	863.247	0.067	0.075	0.028	0.031	0.005	0.009	0.002	0.003
	866.58	0.067	0.074	0.028	0.031	0.005	0.009	0.002	0.003
	869.913	0.066	0.074	0.028	0.031	0.005	0.009	0.003	0.003
	873.246	0.066	0.073	0.028	0.03	0.005	0.009	0.003	0.003
	876.579	0.065	0.072	0.027	0.03	0.006	0.009	0.003	0.003
	879.912	0.065	0.071	0.026	0.03	0.005	0.009	0.002	0.003
	883.245	0.064	0.071	0.026	0.029	0.005	0.009	0.002	0.003
	886.578	0.063	0.07	0.026	0.029	0.005	0.009	0.002	0.003
	889.911	0.063	0.069	0.025	0.029	0.005	0.009	0.002	0.003
	893.244	0.063	0.068	0.026	0.029	0.005	0.009	0.002	0.003
	896.577	0.063	0.068	0.026	0.028	0.005	0.009	0.002	0.003
	899.91	0.063	0.067	0.026	0.028	0.005	0.008	0.003	0.002
	903.243	0.062	0.066	0.026	0.028	0.005	0.008	0.003	0.002
	906.576	0.062	0.066	0.026	0.027	0.005	0.008	0.003	0.002
	909.909	0.062	0.065	0.027	0.027	0.005	0.008	0.004	0.002
	913.242	0.062	0.064	0.026	0.027	0.005	0.008	0.004	0.002
	916.575	0.062	0.064	0.027	0.027	0.005	0.008	0.004	0.002
	919.908	0.061	0.063	0.026	0.026	0.005	0.008	0.003	0.002
	923.241	0.06	0.062	0.026	0.026	0.004	0.008	0.002	0.002
	926.574	0.06	0.062	0.026	0.026	0.004	0.008	0.002	0.002
	929.907	0.059	0.061	0.025	0.026	0.004	0.008	0.002	0.002
	933.24	0.06	0.061	0.025	0.025	0.004	0.008	0.002	0.002
	936.573	0.06	0.06	0.025	0.025	0.004	0.008	0.002	0.002
	939.906	0.059	0.059	0.025	0.025	0.004	0.007	0.001	0.002
	943.239	0.059	0.059	0.024	0.025	0.004	0.007	0.001	0.002
	946.572	0.059	0.058	0.024	0.024	0.004	0.007	0	0.002
	949.905	0.058	0.058	0.024	0.024	0.004	0.007	0	0.002
	953.238	0.059	0.057	0.024	0.024	0.004	0.007	0.001	0.002
	956.571	0.059	0.056	0.024	0.024	0.004	0.007	0.001	0.002
	959.904	0.059	0.056	0.024	0.023	0.004	0.007	0.001	0.002
	963.237	0.059	0.055	0.024	0.023	0.004	0.007	0.001	0.002
	966.57	0.059	0.055	0.024	0.023	0.004	0.007	0.001	0.002
	969.903	0.059	0.054	0.024	0.023	0.004	0.007	0.002	0.002
	973.236	0.058	0.054	0.024	0.022	0.004	0.007	0.002	0.002
	976.569	0.058	0.053	0.024	0.022	0.004	0.007	0.002	0.002
	979.902	0.058	0.053	0.024	0.022	0.004	0.007	0.002	0.002
	983.235	0.057	0.052	0.024	0.022	0.004	0.007	0.002	0.002
	986.568	0.057	0.051	0.024	0.021	0.004	0.006	0.002	0.002
	989.901	0.057	0.051	0.024	0.021	0.004	0.006	0.003	0.002
	993.234	0.057	0.05	0.024	0.021	0.003	0.006	0.003	0.002
	996.567	0.057	0.05	0.024	0.021	0.003	0.006	0.003	0.002
	999.9	0.057	0.049	0.024	0.021	0.003	0.006	0.003	0.002
	1003.23	0.056	0.049	0.024	0.02	0.003	0.006	0.003	0.002
	1006.57	0.056	0.048	0.024	0.02	0.003	0.006	0.002	0.002
	1009.9	0.055	0.048	0.024	0.02	0.003	0.006	0.002	0.002
	1013.23	0.055	0.047	0.024	0.02	0.003	0.006	0.002	0.002
	1016.57	0.055	0.047	0.023	0.02	0.003	0.006	0.002	0.002
	1019.9	0.054	0.046	0.023	0.019	0.002	0.006	0.001	0.002
	1023.23	0.054	0.046	0.023	0.019	0.002	0.006	0.001	0.002
	1026.56	0.054	0.046	0.023	0.019	0.002	0.006	0.001	0.002
	1029.9	0.053	0.045	0.023	0.019	0.002	0.006	0.001	0.002
	1033.23	0.053	0.045	0.022	0.019	0.002	0.006	0.001	0.002
	1036.56	0.053	0.044	0.022	0.018	0.001	0.006	0.001	0.002
	1039.9	0.052	0.044	0.022	0.018	0.002	0.005	0.001	0.002
	1043.23	0.053	0.043	0.022	0.018	0.001	0.005	0.001	0.002
	1046.56	0.052	0.043	0.022	0.018	0.001	0.005	0.001	0.002
	1049.89	0.052	0.042	0.021	0.018	0.001	0.005	0.001	0.002
	1053.23	0.053	0.042	0.021	0.018	0.001	0.005	0.001	0.002
	1056.56	0.052	0.042	0.022	0.017	0.001	0.005	0.001	0.002
	1059.89	0.052	0.041	0.021	0.017	0.001	0.005	0.001	0.002
	1063.23	0.052	0.041	0.022	0.017	0.001	0.005	0.001	0.002
	1066.56	0.052	0.04	0.022	0.017	0.002	0.005	0.002	0.001
	1069.89	0.052	0.04	0.022	0.017	0.002	0.005	0.001	0.001
	1073.23	0.052	0.039	0.022	0.016	0.002	0.005	0.001	0.001
	1076.56	0.052	0.039	0.022	0.016	0.002	0.005	0.001	0.001
	1079.89	0.052	0.039	0.022	0.016	0.002	0.005	0.002	0.001
	1083.22	0.052	0.038	0.022	0.016	0.002	0.005	0.002	0.001
	1086.56	0.052	0.038	0.023	0.016	0.002	0.005	0.002	0.001
	1089.89	0.052	0.038	0.023	0.016	0.002	0.005	0.002	0.001
	1093.22	0.051	0.037	0.022	0.015	0.002	0.005	0.002	0.001
	1096.56	0.051	0.037	0.022	0.015	0.001	0.005	0.001	0.001
	1099.89	0.05	0.036	0.021	0.015	0.001	0.005	0.001	0.001
	1103.22	0.05	0.036	0.021	0.015	0.001	0.005	0.002	0.001
	1106.56	0.05	0.036	0.021	0.015	0.001	0.004	0.002	0.001
	1109.89	0.05	0.035	0.021	0.015	0.001	0.004	0.002	0.001
	1113.22	0.05	0.035	0.021	0.015	0.001	0.004	0.002	0.001
	1116.56	0.049	0.035	0.021	0.014	0	0.004	0.002	0.001
	1119.89	0.049	0.034	0.021	0.014	0	0.004	0.002	0.001
	1123.22	0.049	0.034	0.021	0.014	0	0.004	0.002	0.001
	1126.55	0.049	0.034	0.021	0.014	0	0.004	0.002	0.001
	1129.89	0.049	0.033	0.021	0.014	0	0.004	0.001	0.001
	1133.22	0.049	0.033	0.021	0.014	0	0.004	0.001	0.001
	1136.55	0.049	0.033	0.021	0.014	0	0.004	0.001	0.001
	1139.89	0.049	0.032	0.021	0.013	0	0.004	0.001	0.001
	1143.22	0.05	0.032	0.021	0.013	0.001	0.004	0.001	0.001
	1146.55	0.05	0.032	0.021	0.013	0.001	0.004	0.001	0.001
	1149.88	0.05	0.031	0.021	0.013	0.001	0.004	0.001	0.001
	1153.22	0.05	0.031	0.021	0.013	0.001	0.004	0.001	0.001
	1156.55	0.05	0.031	0.021	0.013	0.001	0.004	0	0.001
	1159.88	0.05	0.03	0.021	0.013	0.001	0.004	0	0.001
	1163.22	0.049	0.03	0.02	0.013	0.001	0.004	0	0.001
	1166.55	0.049	0.03	0.02	0.012	0.001	0.004	0	0.001
	1169.88	0.049	0.029	0.02	0.012	0.001	0.004	0	0.001
	1173.22	0.049	0.029	0.02	0.012	0.001	0.004	0	0.001
	1176.55	0.049	0.029	0.02	0.012	0.001	0.004	0	0.001
	1179.88	0.049	0.028	0.02	0.012	0	0.004	0	0.001
	1183.21	0.048	0.028	0.019	0.012	0	0.004	0	0.001
	1186.55	0.048	0.028	0.019	0.012	0	0.004	0	0.001
	1189.88	0.048	0.028	0.019	0.012	0	0.003	0	0.001
	1193.21	0.048	0.027	0.019	0.011	-0.001	0.003	0.001	0.001
	1196.55	0.049		0.019		-0.001		0.001
		0.072	0.059

## Sheet: ACE2-S19P-His
		Time/s	200 nM	200 nM Fit	66.7 nM	66.7 nM Fit	22.2 nM	22.2 nM Fit	7.41 nM	7.41 nM Fit
		0	0.027	0	0.005	0	0.003	0	0.008	0
		3.333	0.048	0.038	0.012	0.012	0.006	0.004	0.008	0.002
		6.666	0.071	0.073	0.02	0.023	0.009	0.008	0.009	0.003
		9.999	0.097	0.107	0.029	0.034	0.012	0.012	0.009	0.005
		13.332	0.125	0.139	0.039	0.044	0.016	0.017	0.009	0.006
		16.665	0.155	0.17	0.05	0.055	0.019	0.02	0.01	0.008
		19.998	0.186	0.199	0.061	0.065	0.023	0.024	0.01	0.009
		23.331	0.216	0.227	0.072	0.075	0.028	0.028	0.011	0.011
		26.664	0.246	0.253	0.084	0.084	0.032	0.032	0.012	0.012
		29.997	0.274	0.278	0.096	0.094	0.036	0.036	0.014	0.014
		33.33	0.3	0.301	0.107	0.103	0.04	0.039	0.015	0.015
		36.663	0.322	0.324	0.116	0.112	0.044	0.043	0.017	0.016
		39.996	0.343	0.345	0.126	0.12	0.047	0.046	0.018	0.018
		43.329	0.363	0.365	0.135	0.129	0.051	0.05	0.019	0.019
		46.662	0.382	0.385	0.144	0.137	0.055	0.053	0.021	0.02
		49.995	0.401	0.403	0.153	0.145	0.059	0.056	0.022	0.022
		53.328	0.417	0.42	0.161	0.153	0.062	0.06	0.024	0.023
		56.661	0.434	0.437	0.169	0.16	0.065	0.063	0.025	0.024
		59.994	0.449	0.452	0.177	0.168	0.069	0.066	0.027	0.025
		63.327	0.463	0.467	0.184	0.175	0.072	0.069	0.028	0.027
		66.66	0.476	0.481	0.192	0.182	0.075	0.072	0.03	0.028
		69.993	0.489	0.494	0.199	0.189	0.078	0.075	0.031	0.029
		73.326	0.502	0.507	0.206	0.196	0.082	0.078	0.032	0.03
		76.659	0.514	0.519	0.212	0.202	0.085	0.081	0.033	0.031
		79.992	0.525	0.531	0.218	0.208	0.087	0.084	0.034	0.032
		83.325	0.535	0.542	0.224	0.215	0.09	0.086	0.035	0.034
		86.658	0.545	0.552	0.23	0.221	0.092	0.089	0.035	0.035
		89.991	0.554	0.562	0.236	0.226	0.095	0.092	0.036	0.036
		93.324	0.564	0.571	0.242	0.232	0.098	0.094	0.038	0.037
		96.657	0.573	0.58	0.248	0.238	0.101	0.097	0.039	0.038
		99.99	0.582	0.588	0.253	0.243	0.103	0.1	0.04	0.039
		103.323	0.59	0.596	0.258	0.248	0.106	0.102	0.04	0.04
		106.656	0.597	0.604	0.263	0.253	0.108	0.105	0.041	0.041
		109.989	0.604	0.611	0.268	0.258	0.111	0.107	0.042	0.042
		113.322	0.611	0.618	0.273	0.263	0.113	0.109	0.043	0.043
		116.655	0.618	0.624	0.278	0.268	0.116	0.112	0.044	0.044
		119.988	0.624	0.63	0.283	0.273	0.118	0.114	0.045	0.045
		123.321	0.629	0.636	0.287	0.277	0.12	0.116	0.046	0.046
		126.654	0.635	0.642	0.292	0.282	0.122	0.118	0.047	0.047
		129.987	0.64	0.647	0.296	0.286	0.124	0.121	0.047	0.048
		133.32	0.645	0.652	0.3	0.29	0.127	0.123	0.049	0.049
		136.653	0.65	0.657	0.305	0.294	0.129	0.125	0.05	0.049
		139.986	0.655	0.661	0.309	0.298	0.131	0.127	0.05	0.05
		143.319	0.659	0.666	0.312	0.302	0.133	0.129	0.051	0.051
		146.652	0.663	0.67	0.316	0.306	0.134	0.131	0.051	0.052
		149.985	0.666	0.674	0.319	0.309	0.135	0.133	0.051	0.053
		153.318	0.67	0.677	0.322	0.313	0.137	0.135	0.052	0.054
		156.651	0.674	0.681	0.326	0.316	0.139	0.137	0.054	0.054
		159.984	0.678	0.684	0.329	0.32	0.141	0.138	0.055	0.055
		163.317	0.681	0.687	0.332	0.323	0.143	0.14	0.055	0.056
		166.65	0.684	0.69	0.335	0.326	0.145	0.142	0.056	0.057
		169.983	0.687	0.693	0.338	0.329	0.146	0.144	0.056	0.058
		173.316	0.691	0.696	0.341	0.332	0.148	0.146	0.057	0.058
		176.649	0.693	0.698	0.344	0.335	0.15	0.147	0.058	0.059
		179.982	0.696	0.701	0.346	0.338	0.152	0.149	0.059	0.06
		183.315	0.699	0.703	0.349	0.341	0.153	0.15	0.059	0.06
		186.648	0.701	0.705	0.352	0.344	0.155	0.152	0.06	0.061
		189.981	0.704	0.707	0.355	0.346	0.156	0.154	0.061	0.062
		193.314	0.706	0.709	0.357	0.349	0.158	0.155	0.061	0.063
		196.647	0.709	0.711	0.36	0.351	0.16	0.157	0.062	0.063
		199.98	0.711	0.713	0.362	0.354	0.161	0.158	0.063	0.064
		203.313	0.713	0.715	0.365	0.356	0.163	0.16	0.063	0.065
		206.646	0.715	0.716	0.367	0.359	0.164	0.161	0.063	0.065
		209.979	0.716	0.718	0.368	0.361	0.165	0.163	0.064	0.066
		213.312	0.718	0.719	0.37	0.363	0.166	0.164	0.065	0.066
		216.645	0.719	0.72	0.372	0.365	0.167	0.165	0.065	0.067
		219.978	0.721	0.722	0.374	0.367	0.169	0.167	0.066	0.068
		223.311	0.723	0.723	0.376	0.369	0.17	0.168	0.067	0.068
		226.644	0.724	0.724	0.379	0.371	0.172	0.169	0.068	0.069
		229.977	0.726	0.725	0.381	0.373	0.173	0.171	0.068	0.069
		233.31	0.727	0.726	0.382	0.375	0.174	0.172	0.069	0.07
		236.643	0.728	0.727	0.384	0.377	0.175	0.173	0.069	0.071
		239.976	0.729	0.728	0.385	0.379	0.176	0.174	0.07	0.071
		243.309	0.73	0.729	0.386	0.381	0.177	0.175	0.07	0.072
		246.642	0.731	0.73	0.388	0.382	0.178	0.177	0.071	0.072
		249.975	0.733	0.731	0.39	0.384	0.179	0.178	0.071	0.073
		253.308	0.734	0.732	0.391	0.386	0.18	0.179	0.072	0.073
		256.641	0.735	0.732	0.392	0.387	0.181	0.18	0.072	0.074
		259.974	0.736	0.733	0.394	0.389	0.181	0.181	0.073	0.074
		263.307	0.737	0.734	0.396	0.39	0.182	0.182	0.074	0.075
		266.64	0.738	0.734	0.397	0.392	0.183	0.183	0.074	0.075
		269.973	0.739	0.735	0.399	0.393	0.184	0.184	0.075	0.076
		273.306	0.74	0.736	0.4	0.395	0.185	0.185	0.075	0.076
		276.639	0.741	0.736	0.401	0.396	0.186	0.186	0.076	0.077
		279.972	0.742	0.737	0.403	0.397	0.187	0.187	0.076	0.077
		283.305	0.743	0.737	0.404	0.398	0.188	0.188	0.076	0.078
		286.638	0.743	0.738	0.405	0.4	0.189	0.189	0.077	0.078
		289.971	0.744	0.738	0.406	0.401	0.19	0.19	0.077	0.079
		293.304	0.745	0.738	0.408	0.402	0.191	0.191	0.078	0.079
		296.637	0.746	0.739	0.408	0.403	0.192	0.192	0.079	0.08
		299.97	0.746	0.739	0.409	0.404	0.192	0.193	0.079	0.08
		303.303	0.746	0.74	0.41	0.406	0.193	0.194	0.079	0.08
		306.636	0.747	0.74	0.41	0.407	0.194	0.194	0.079	0.081
		309.969	0.748	0.74	0.411	0.408	0.194	0.195	0.08	0.081
		313.302	0.748	0.741	0.412	0.409	0.195	0.196	0.08	0.082
		316.635	0.749	0.741	0.413	0.41	0.196	0.197	0.08	0.082
		319.968	0.749	0.741	0.413	0.411	0.196	0.198	0.08	0.082
		323.301	0.75	0.741	0.414	0.412	0.196	0.198	0.08	0.083
		326.634	0.75	0.742	0.415	0.412	0.197	0.199	0.081	0.083
		329.967	0.751	0.742	0.416	0.413	0.198	0.2	0.081	0.083
		333.3	0.752	0.742	0.416	0.414	0.198	0.201	0.081	0.084
		336.633	0.752	0.742	0.417	0.415	0.199	0.201	0.082	0.084
		339.966	0.752	0.743	0.417	0.416	0.2	0.202	0.082	0.085
		343.299	0.753	0.743	0.418	0.417	0.2	0.203	0.082	0.085
		346.632	0.753	0.743	0.419	0.417	0.201	0.204	0.083	0.085
		349.965	0.753	0.743	0.419	0.418	0.201	0.204	0.083	0.086
		353.298	0.754	0.743	0.42	0.419	0.202	0.205	0.084	0.086
		356.631	0.753	0.743	0.42	0.42	0.202	0.206	0.084	0.086
		359.964	0.754	0.744	0.422	0.42	0.204	0.206	0.085	0.087
		363.297	0.755	0.744	0.422	0.421	0.205	0.207	0.086	0.087
		366.63	0.755	0.744	0.423	0.422	0.205	0.207	0.086	0.087
		369.963	0.756	0.744	0.424	0.422	0.206	0.208	0.086	0.088
		373.296	0.756	0.744	0.424	0.423	0.206	0.209	0.086	0.088
		376.629	0.756	0.744	0.424	0.424	0.206	0.209	0.086	0.088
		379.962	0.756	0.744	0.424	0.424	0.207	0.21	0.086	0.088
		383.295	0.757	0.744	0.424	0.425	0.207	0.21	0.087	0.089
		386.628	0.757	0.744	0.425	0.425	0.207	0.211	0.087	0.089
		389.961	0.758	0.745	0.425	0.426	0.208	0.211	0.087	0.089
		393.294	0.758	0.745	0.426	0.426	0.209	0.212	0.087	0.09
		396.627	0.758	0.745	0.426	0.427	0.209	0.213	0.087	0.09
		399.96	0.758	0.745	0.426	0.427	0.21	0.213	0.087	0.09
		403.293	0.758	0.745	0.427	0.428	0.21	0.214	0.087	0.09
		406.626	0.758	0.745	0.428	0.428	0.21	0.214	0.088	0.091
		409.959	0.759	0.745	0.428	0.429	0.211	0.215	0.088	0.091
		413.292	0.758	0.745	0.429	0.429	0.211	0.215	0.088	0.091
		416.625	0.759	0.745	0.429	0.43	0.211	0.216	0.088	0.091
		419.958	0.759	0.745	0.43	0.43	0.212	0.216	0.088	0.092
		423.291	0.759	0.745	0.43	0.431	0.212	0.216	0.089	0.092
		426.624	0.76	0.745	0.431	0.431	0.213	0.217	0.089	0.092
		429.957	0.76	0.745	0.431	0.432	0.213	0.217	0.089	0.092
		433.29	0.76	0.745	0.432	0.432	0.213	0.218	0.09	0.093
		436.623	0.759	0.745	0.433	0.432	0.213	0.218	0.09	0.093
		439.956	0.759	0.746	0.433	0.433	0.213	0.219	0.09	0.093
		443.289	0.759	0.746	0.433	0.433	0.213	0.219	0.091	0.093
		446.622	0.76	0.746	0.433	0.433	0.214	0.219	0.091	0.094
		449.955	0.76	0.746	0.434	0.434	0.214	0.22	0.092	0.094
		453.288	0.76	0.746	0.434	0.434	0.215	0.22	0.092	0.094
		456.621	0.76	0.746	0.434	0.434	0.216	0.221	0.092	0.094
		459.954	0.76	0.746	0.433	0.435	0.216	0.221	0.092	0.094
		463.287	0.761	0.746	0.434	0.435	0.217	0.221	0.093	0.095
		466.62	0.761	0.746	0.434	0.435	0.217	0.222	0.093	0.095
		469.953	0.761	0.746	0.434	0.436	0.218	0.222	0.093	0.095
		473.286	0.762	0.746	0.435	0.436	0.219	0.222	0.093	0.095
		476.619	0.762	0.746	0.435	0.436	0.219	0.223	0.094	0.095
		479.952	0.762	0.746	0.436	0.436	0.219	0.223	0.094	0.096
		483.285	0.762	0.746	0.436	0.437	0.22	0.223	0.093	0.096
		486.618	0.762	0.746	0.435	0.437	0.219	0.224	0.093	0.096
		489.951	0.761	0.746	0.435	0.437	0.219	0.224	0.093	0.096
		493.284	0.761	0.746	0.435	0.437	0.219	0.224	0.093	0.096
		496.617	0.761	0.746	0.436	0.438	0.219	0.225	0.093	0.097
		499.95	0.761	0.746	0.436	0.438	0.22	0.225	0.094	0.097
		503.283	0.761	0.746	0.437	0.438	0.22	0.225	0.094	0.097
		506.616	0.761	0.746	0.437	0.438	0.22	0.226	0.094	0.097
		509.949	0.761	0.746	0.438	0.439	0.22	0.226	0.094	0.097
		513.282	0.762	0.746	0.438	0.439	0.22	0.226	0.095	0.097
		516.615	0.762	0.746	0.438	0.439	0.221	0.226	0.095	0.098
		519.948	0.762	0.746	0.438	0.439	0.221	0.227	0.096	0.098
		523.281	0.762	0.746	0.438	0.439	0.222	0.227	0.096	0.098
		526.614	0.763	0.746	0.439	0.44	0.222	0.227	0.096	0.098
		529.947	0.762	0.746	0.439	0.44	0.223	0.228	0.096	0.098
		533.28	0.763	0.746	0.44	0.44	0.223	0.228	0.096	0.098
		536.613	0.763	0.746	0.44	0.44	0.223	0.228	0.096	0.099
		539.946	0.763	0.746	0.439	0.44	0.223	0.228	0.096	0.099
		543.279	0.763	0.746	0.439	0.44	0.223	0.229	0.096	0.099
		546.612	0.762	0.746	0.439	0.441	0.223	0.229	0.096	0.099
		549.945	0.762	0.746	0.438	0.441	0.223	0.229	0.096	0.099
		553.278	0.761	0.746	0.438	0.441	0.223	0.229	0.095	0.099
		556.611	0.761	0.746	0.438	0.441	0.223	0.229	0.095	0.099
		559.944	0.761	0.746	0.438	0.441	0.223	0.23	0.095	0.1
		563.277	0.761	0.746	0.438	0.441	0.223	0.23	0.095	0.1
		566.61	0.761	0.746	0.438	0.442	0.223	0.23	0.095	0.1
		569.943	0.761	0.746	0.438	0.442	0.223	0.23	0.096	0.1
		573.276	0.761	0.746	0.439	0.442	0.223	0.231	0.096	0.1
		576.609	0.761	0.746	0.439	0.442	0.224	0.231	0.096	0.1
		579.942	0.761	0.746	0.439	0.442	0.224	0.231	0.096	0.1
		583.275	0.761	0.746	0.439	0.442	0.224	0.231	0.097	0.1
		586.608	0.761	0.746	0.439	0.442	0.224	0.231	0.097	0.101
		589.941	0.761	0.746	0.439	0.442	0.224	0.232	0.097	0.101
		593.274	0.76	0.746	0.44	0.443	0.223	0.232	0.096	0.101
		596.607	0.76		0.44		0.223		0.096
		599.94	0.76	0.746	0.44	0.443	0.223	0.232	0.096	0.101
		603.273	0.752	0.736	0.436	0.437	0.222	0.229	0.096	0.1
		606.606	0.744	0.727	0.432	0.431	0.221	0.226	0.096	0.098
		609.939	0.733	0.717	0.427	0.425	0.219	0.223	0.095	0.097
		613.272	0.722	0.707	0.421	0.42	0.217	0.22	0.095	0.096
		616.605	0.71	0.698	0.415	0.414	0.215	0.217	0.094	0.094
		619.938	0.697	0.689	0.408	0.409	0.212	0.214	0.093	0.093
		623.271	0.684	0.679	0.401	0.403	0.209	0.211	0.091	0.092
		626.604	0.67	0.67	0.394	0.398	0.206	0.208	0.09	0.091
		629.937	0.656	0.661	0.386	0.392	0.203	0.206	0.088	0.089
		633.27	0.643	0.653	0.379	0.387	0.199	0.203	0.087	0.088
		636.603	0.63	0.644	0.372	0.382	0.196	0.2	0.085	0.087
		639.936	0.618	0.635	0.365	0.377	0.193	0.198	0.084	0.086
		643.269	0.607	0.627	0.359	0.372	0.19	0.195	0.083	0.085
		646.602	0.596	0.619	0.353	0.367	0.188	0.192	0.082	0.084
		649.935	0.586	0.61	0.348	0.362	0.185	0.19	0.081	0.083
		653.268	0.575	0.602	0.342	0.357	0.182	0.187	0.08	0.081
		656.601	0.565	0.594	0.337	0.353	0.18	0.185	0.079	0.08
		659.934	0.556	0.586	0.332	0.348	0.178	0.182	0.078	0.079
		663.267	0.546	0.578	0.327	0.343	0.176	0.18	0.078	0.078
		666.6	0.537	0.571	0.322	0.339	0.173	0.177	0.077	0.077
		669.933	0.528	0.563	0.317	0.334	0.171	0.175	0.076	0.076
		673.266	0.519	0.556	0.313	0.33	0.169	0.173	0.076	0.075
		676.599	0.511	0.548	0.308	0.325	0.168	0.17	0.075	0.074
		679.932	0.503	0.541	0.303	0.321	0.165	0.168	0.075	0.073
		683.265	0.496	0.534	0.299	0.317	0.163	0.166	0.074	0.072
		686.598	0.488	0.527	0.294	0.312	0.162	0.164	0.073	0.071
		689.931	0.48	0.52	0.29	0.308	0.16	0.162	0.072	0.07
		693.264	0.473	0.513	0.285	0.304	0.157	0.159	0.071	0.069
		696.597	0.465	0.506	0.281	0.3	0.155	0.157	0.07	0.068
		699.93	0.458	0.499	0.277	0.296	0.154	0.155	0.069	0.068
		703.263	0.451	0.492	0.273	0.292	0.152	0.153	0.069	0.067
		706.596	0.444	0.486	0.269	0.288	0.149	0.151	0.068	0.066
		709.929	0.438	0.479	0.265	0.284	0.148	0.149	0.068	0.065
		713.262	0.431	0.473	0.262	0.281	0.146	0.147	0.067	0.064
		716.595	0.425	0.467	0.258	0.277	0.145	0.145	0.065	0.063
		719.928	0.418	0.461	0.255	0.273	0.143	0.143	0.064	0.062
		723.261	0.412	0.454	0.251	0.27	0.141	0.141	0.064	0.061
		726.594	0.406	0.448	0.248	0.266	0.139	0.139	0.063	0.061
		729.927	0.4	0.442	0.245	0.262	0.138	0.138	0.063	0.06
		733.26	0.395	0.437	0.241	0.259	0.136	0.136	0.062	0.059
		736.593	0.389	0.431	0.238	0.256	0.135	0.134	0.061	0.058
		739.926	0.383	0.425	0.235	0.252	0.133	0.132	0.061	0.057
		743.259	0.378	0.419	0.232	0.249	0.132	0.13	0.06	0.057
		746.592	0.372	0.414	0.228	0.245	0.131	0.129	0.06	0.056
		749.925	0.367	0.408	0.225	0.242	0.129	0.127	0.059	0.055
		753.258	0.363	0.403	0.222	0.239	0.128	0.125	0.058	0.054
		756.591	0.358	0.397	0.219	0.236	0.126	0.124	0.058	0.054
		759.924	0.354	0.392	0.217	0.233	0.125	0.122	0.058	0.053
		763.257	0.349	0.387	0.214	0.23	0.124	0.12	0.057	0.052
		766.59	0.344	0.382	0.211	0.226	0.122	0.119	0.057	0.052
		769.923	0.34	0.377	0.208	0.223	0.12	0.117	0.056	0.051
		773.256	0.335	0.372	0.206	0.22	0.119	0.116	0.055	0.05
		776.589	0.331	0.367	0.204	0.218	0.118	0.114	0.055	0.05
		779.922	0.326	0.362	0.201	0.215	0.117	0.113	0.055	0.049
		783.255	0.322	0.357	0.199	0.212	0.115	0.111	0.054	0.048
		786.588	0.318	0.352	0.196	0.209	0.114	0.11	0.053	0.048
		789.921	0.314	0.348	0.194	0.206	0.112	0.108	0.052	0.047
		793.254	0.31	0.343	0.192	0.203	0.111	0.107	0.052	0.046
		796.587	0.306	0.338	0.189	0.201	0.11	0.105	0.052	0.046
		799.92	0.302	0.334	0.187	0.198	0.109	0.104	0.051	0.045
		803.253	0.298	0.329	0.185	0.195	0.108	0.102	0.05	0.045
		806.586	0.294	0.325	0.182	0.193	0.107	0.101	0.05	0.044
		809.919	0.291	0.321	0.181	0.19	0.107	0.1	0.05	0.043
		813.252	0.287	0.316	0.179	0.188	0.106	0.098	0.049	0.043
		816.585	0.284	0.312	0.176	0.185	0.105	0.097	0.049	0.042
		819.918	0.281	0.308	0.174	0.183	0.104	0.096	0.048	0.042
		823.251	0.277	0.304	0.173	0.18	0.103	0.095	0.048	0.041
		826.584	0.274	0.3	0.171	0.178	0.102	0.093	0.047	0.041
		829.917	0.27	0.296	0.169	0.176	0.101	0.092	0.046	0.04
		833.25	0.267	0.292	0.167	0.173	0.099	0.091	0.045	0.04
		836.583	0.263	0.288	0.165	0.171	0.098	0.09	0.045	0.039
		839.916	0.261	0.284	0.163	0.169	0.097	0.088	0.045	0.038
		843.249	0.258	0.28	0.161	0.166	0.096	0.087	0.044	0.038
		846.582	0.255	0.277	0.16	0.164	0.095	0.086	0.044	0.037
		849.915	0.252	0.273	0.158	0.162	0.094	0.085	0.043	0.037
		853.248	0.25	0.269	0.156	0.16	0.093	0.084	0.043	0.036
		856.581	0.247	0.266	0.155	0.158	0.092	0.083	0.042	0.036
		859.914	0.244	0.262	0.153	0.156	0.091	0.082	0.042	0.035
		863.247	0.241	0.259	0.151	0.154	0.09	0.08	0.042	0.035
		866.58	0.239	0.255	0.15	0.151	0.089	0.079	0.041	0.035
		869.913	0.236	0.252	0.149	0.149	0.088	0.078	0.041	0.034
		873.246	0.234	0.249	0.147	0.147	0.088	0.077	0.041	0.034
		876.579	0.231	0.245	0.145	0.145	0.087	0.076	0.041	0.033
		879.912	0.229	0.242	0.143	0.144	0.086	0.075	0.04	0.033
		883.245	0.227	0.239	0.141	0.142	0.085	0.074	0.039	0.032
		886.578	0.224	0.236	0.14	0.14	0.084	0.073	0.039	0.032
		889.911	0.222	0.232	0.138	0.138	0.084	0.072	0.038	0.031
		893.244	0.22	0.229	0.137	0.136	0.083	0.071	0.038	0.031
		896.577	0.218	0.226	0.135	0.134	0.083	0.07	0.038	0.031
		899.91	0.216	0.223	0.134	0.132	0.082	0.069	0.038	0.03
		903.243	0.214	0.22	0.133	0.131	0.082	0.069	0.038	0.03
		906.576	0.212	0.217	0.132	0.129	0.082	0.068	0.038	0.029
		909.909	0.21	0.214	0.131	0.127	0.081	0.067	0.038	0.029
		913.242	0.208	0.212	0.129	0.126	0.08	0.066	0.037	0.029
		916.575	0.206	0.209	0.128	0.124	0.079	0.065	0.037	0.028
		919.908	0.203	0.206	0.127	0.122	0.078	0.064	0.036	0.028
		923.241	0.201	0.203	0.125	0.121	0.077	0.063	0.036	0.028
		926.574	0.199	0.201	0.124	0.119	0.076	0.062	0.035	0.027
		929.907	0.197	0.198	0.123	0.117	0.075	0.062	0.035	0.027
		933.24	0.195	0.195	0.122	0.116	0.074	0.061	0.035	0.026
		936.573	0.193	0.193	0.121	0.114	0.074	0.06	0.035	0.026
		939.906	0.191	0.19	0.119	0.113	0.073	0.059	0.034	0.026
		943.239	0.189	0.188	0.118	0.111	0.072	0.058	0.034	0.025
		946.572	0.188	0.185	0.116	0.11	0.071	0.058	0.033	0.025
		949.905	0.186	0.183	0.115	0.108	0.071	0.057	0.033	0.025
		953.238	0.184	0.18	0.114	0.107	0.071	0.056	0.033	0.024
		956.571	0.183	0.178	0.114	0.105	0.07	0.055	0.032	0.024
		959.904	0.181	0.175	0.113	0.104	0.07	0.055	0.032	0.024
		963.237	0.18	0.173	0.111	0.103	0.069	0.054	0.032	0.023
		966.57	0.178	0.171	0.11	0.101	0.068	0.053	0.032	0.023
		969.903	0.177	0.168	0.11	0.1	0.068	0.052	0.032	0.023
		973.236	0.175	0.166	0.109	0.099	0.067	0.052	0.032	0.022
		976.569	0.173	0.164	0.108	0.097	0.067	0.051	0.032	0.022
		979.902	0.171	0.162	0.107	0.096	0.066	0.05	0.032	0.022
		983.235	0.17	0.16	0.107	0.095	0.066	0.05	0.032	0.022
		986.568	0.169	0.158	0.106	0.093	0.065	0.049	0.031	0.021
		989.901	0.168	0.155	0.105	0.092	0.065	0.048	0.031	0.021
		993.234	0.166	0.153	0.104	0.091	0.064	0.048	0.031	0.021
		996.567	0.165	0.151	0.104	0.09	0.064	0.047	0.031	0.02
		999.9	0.163	0.149	0.103	0.089	0.063	0.046	0.031	0.02
		1003.23	0.162	0.147	0.102	0.087	0.062	0.046	0.031	0.02
		1006.57	0.161	0.145	0.1	0.086	0.062	0.045	0.03	0.02
		1009.9	0.16	0.143	0.099	0.085	0.061	0.045	0.03	0.019
		1013.23	0.159	0.142	0.099	0.084	0.061	0.044	0.029	0.019
		1016.57	0.157	0.14	0.098	0.083	0.061	0.043	0.029	0.019
		1019.9	0.156	0.138	0.097	0.082	0.06	0.043	0.028	0.019
		1023.23	0.155	0.136	0.096	0.081	0.059	0.042	0.028	0.018
		1026.56	0.153	0.134	0.095	0.08	0.059	0.042	0.028	0.018
		1029.9	0.152	0.132	0.094	0.079	0.058	0.041	0.027	0.018
		1033.23	0.151	0.131	0.093	0.077	0.057	0.041	0.027	0.018
		1036.56	0.15	0.129	0.092	0.076	0.057	0.04	0.026	0.017
		1039.9	0.148	0.127	0.092	0.075	0.056	0.04	0.026	0.017
		1043.23	0.147	0.125	0.091	0.074	0.056	0.039	0.026	0.017
		1046.56	0.146	0.124	0.091	0.073	0.055	0.038	0.026	0.017
		1049.89	0.145	0.122	0.09	0.072	0.055	0.038	0.026	0.017
		1053.23	0.144	0.121	0.09	0.071	0.055	0.037	0.026	0.016
		1056.56	0.143	0.119	0.089	0.071	0.054	0.037	0.025	0.016
		1059.89	0.142	0.117	0.088	0.07	0.054	0.036	0.025	0.016
		1063.23	0.141	0.116	0.087	0.069	0.053	0.036	0.025	0.016
		1066.56	0.14	0.114	0.087	0.068	0.053	0.036	0.025	0.015
		1069.89	0.139	0.113	0.085	0.067	0.052	0.035	0.025	0.015
		1073.23	0.138	0.111	0.085	0.066	0.052	0.035	0.025	0.015
		1076.56	0.137	0.11	0.084	0.065	0.052	0.034	0.025	0.015
		1079.89	0.136	0.108	0.084	0.064	0.052	0.034	0.025	0.015
		1083.22	0.135	0.107	0.083	0.063	0.052	0.033	0.025	0.014
		1086.56	0.134	0.105	0.082	0.063	0.052	0.033	0.025	0.014
		1089.89	0.134	0.104	0.082	0.062	0.052	0.032	0.025	0.014
		1093.22	0.133	0.103	0.081	0.061	0.052	0.032	0.025	0.014
		1096.56	0.132	0.101	0.079	0.06	0.051	0.031	0.024	0.014
		1099.89	0.131	0.1	0.079	0.059	0.05	0.031	0.023	0.014
		1103.22	0.131	0.099	0.079	0.058	0.05	0.031	0.023	0.013
		1106.56	0.13	0.097	0.078	0.058	0.049	0.03	0.023	0.013
		1109.89	0.129	0.096	0.078	0.057	0.049	0.03	0.022	0.013
		1113.22	0.128	0.095	0.078	0.056	0.049	0.029	0.022	0.013
		1116.56	0.127	0.093	0.077	0.055	0.048	0.029	0.021	0.013
		1119.89	0.126	0.092	0.077	0.055	0.048	0.029	0.021	0.012
		1123.22	0.125	0.091	0.076	0.054	0.047	0.028	0.021	0.012
		1126.55	0.125	0.09	0.076	0.053	0.047	0.028	0.021	0.012
		1129.89	0.124	0.089	0.075	0.053	0.046	0.028	0.021	0.012
		1133.22	0.123	0.087	0.075	0.052	0.046	0.027	0.021	0.012
		1136.55	0.123	0.086	0.074	0.051	0.045	0.027	0.021	0.012
		1139.89	0.121	0.085	0.073	0.05	0.045	0.026	0.021	0.012
		1143.22	0.121	0.084	0.073	0.05	0.045	0.026	0.021	0.011
		1146.55	0.12	0.083	0.073	0.049	0.045	0.026	0.021	0.011
		1149.88	0.119	0.082	0.073	0.048	0.045	0.025	0.021	0.011
		1153.22	0.119	0.081	0.072	0.048	0.045	0.025	0.021	0.011
		1156.55	0.118	0.08	0.072	0.047	0.044	0.025	0.021	0.011
		1159.88	0.117	0.078	0.071	0.047	0.044	0.024	0.021	0.011
		1163.22	0.116	0.077	0.07	0.046	0.044	0.024	0.02	0.01
		1166.55	0.115	0.076	0.07	0.045	0.043	0.024	0.02	0.01
		1169.88	0.115	0.075	0.07	0.045	0.043	0.023	0.02	0.01
		1173.22	0.114	0.074	0.069	0.044	0.043	0.023	0.02	0.01
		1176.55	0.114	0.073	0.069	0.044	0.043	0.023	0.02	0.01
		1179.88	0.113	0.072	0.068	0.043	0.042	0.023	0.02	0.01
		1183.21	0.113	0.071	0.068	0.042	0.042	0.022	0.02	0.01
		1186.55	0.112	0.07	0.068	0.042	0.041	0.022	0.019	0.01
		1189.88	0.112	0.07	0.067	0.041	0.041	0.022	0.019	0.009
		1193.21	0.112	0.069	0.067	0.041	0.041	0.021	0.019	0.009
		1196.55	0.112		0.067		0.041		0.019
			0.072	0.059

## Sheet: ACE2-K26R-His
	Time/s	200 nM	200 nM Fit	66.7 nM	66.7 nM Fit	22.2 nM	22.2 nM Fit	7.41 nM	7.41 nM Fit
	0	0.004	0	0.001	0	-0.002	0	-0.002	0
	3.333	0.007	0.006	0.002	0.002	-0.002	0.001	-0.002	0
	6.666	0.011	0.012	0.003	0.003	-0.001	0.001	-0.002	0
	9.999	0.015	0.017	0.005	0.005	-0.001	0.002	-0.002	0
	13.332	0.02	0.022	0.006	0.007	-0.001	0.002	-0.002	0.001
	16.665	0.025	0.028	0.008	0.008	0	0.003	-0.002	0.001
	19.998	0.03	0.033	0.009	0.01	0	0.003	-0.002	0.001
	23.331	0.035	0.038	0.011	0.011	0.001	0.003	-0.002	0.001
	26.664	0.04	0.043	0.013	0.013	0.001	0.004	-0.001	0.001
	29.997	0.045	0.047	0.015	0.014	0.002	0.004	-0.001	0.001
	33.33	0.05	0.052	0.016	0.016	0.003	0.005	-0.001	0.001
	36.663	0.054	0.056	0.018	0.017	0.004	0.005	-0.001	0.001
	39.996	0.058	0.06	0.02	0.018	0.004	0.006	-0.001	0.002
	43.329	0.063	0.064	0.021	0.02	0.005	0.006	-0.001	0.002
	46.662	0.067	0.069	0.022	0.021	0.006	0.007	-0.001	0.002
	49.995	0.072	0.072	0.024	0.022	0.007	0.007	0	0.002
	53.328	0.076	0.076	0.026	0.024	0.007	0.007	0	0.002
	56.661	0.079	0.08	0.027	0.025	0.008	0.008	0	0.002
	59.994	0.083	0.084	0.029	0.026	0.008	0.008	0	0.002
	63.327	0.087	0.087	0.03	0.028	0.009	0.009	0.001	0.002
	66.66	0.09	0.09	0.031	0.029	0.009	0.009	0	0.003
	69.993	0.093	0.094	0.033	0.03	0.009	0.01	0.001	0.003
	73.326	0.097	0.097	0.034	0.031	0.009	0.01	0.001	0.003
	76.659	0.099	0.1	0.035	0.032	0.009	0.01	0.001	0.003
	79.992	0.102	0.103	0.036	0.033	0.01	0.011	0.001	0.003
	83.325	0.105	0.106	0.037	0.035	0.01	0.011	0.001	0.003
	86.658	0.107	0.109	0.038	0.036	0.01	0.011	0	0.003
	89.991	0.109	0.112	0.039	0.037	0.01	0.012	0.001	0.003
	93.324	0.112	0.114	0.041	0.038	0.011	0.012	0.001	0.003
	96.657	0.115	0.117	0.042	0.039	0.011	0.013	0.001	0.004
	99.99	0.117	0.119	0.043	0.04	0.012	0.013	0.001	0.004
	103.323	0.119	0.122	0.044	0.041	0.012	0.013	0.001	0.004
	106.656	0.121	0.124	0.045	0.042	0.011	0.014	0	0.004
	109.989	0.124	0.126	0.045	0.043	0.012	0.014	0	0.004
	113.322	0.127	0.129	0.046	0.044	0.013	0.014	0.001	0.004
	116.655	0.129	0.131	0.047	0.045	0.013	0.015	0.001	0.004
	119.988	0.131	0.133	0.048	0.046	0.014	0.015	0.001	0.004
	123.321	0.132	0.135	0.049	0.047	0.014	0.015	0.001	0.004
	126.654	0.135	0.137	0.05	0.047	0.014	0.016	0.001	0.004
	129.987	0.137	0.139	0.051	0.048	0.014	0.016	0.001	0.005
	133.32	0.139	0.141	0.052	0.049	0.014	0.016	0.002	0.005
	136.653	0.141	0.143	0.054	0.05	0.015	0.016	0.002	0.005
	139.986	0.143	0.145	0.055	0.051	0.016	0.017	0.002	0.005
	143.319	0.144	0.146	0.056	0.052	0.016	0.017	0.002	0.005
	146.652	0.145	0.148	0.056	0.053	0.016	0.017	0.002	0.005
	149.985	0.146	0.15	0.057	0.053	0.016	0.018	0.002	0.005
	153.318	0.148	0.151	0.058	0.054	0.016	0.018	0.002	0.005
	156.651	0.15	0.153	0.059	0.055	0.017	0.018	0.003	0.005
	159.984	0.151	0.154	0.059	0.056	0.017	0.019	0.003	0.005
	163.317	0.153	0.156	0.06	0.056	0.018	0.019	0.003	0.005
	166.65	0.154	0.157	0.061	0.057	0.018	0.019	0.002	0.005
	169.983	0.156	0.159	0.061	0.058	0.018	0.019	0.002	0.006
	173.316	0.157	0.16	0.062	0.058	0.018	0.02	0.003	0.006
	176.649	0.159	0.161	0.062	0.059	0.019	0.02	0.003	0.006
	179.982	0.16	0.162	0.062	0.06	0.019	0.02	0.003	0.006
	183.315	0.161	0.164	0.063	0.061	0.02	0.02	0.004	0.006
	186.648	0.162	0.165	0.064	0.061	0.02	0.021	0.004	0.006
	189.981	0.164	0.166	0.065	0.062	0.02	0.021	0.005	0.006
	193.314	0.166	0.167	0.065	0.062	0.02	0.021	0.005	0.006
	196.647	0.167	0.168	0.066	0.063	0.021	0.021	0.005	0.006
	199.98	0.169	0.169	0.067	0.064	0.021	0.022	0.005	0.006
	203.313	0.17	0.17	0.067	0.064	0.021	0.022	0.005	0.006
	206.646	0.171	0.171	0.067	0.065	0.021	0.022	0.005	0.006
	209.979	0.172	0.172	0.068	0.065	0.021	0.022	0.005	0.006
	213.312	0.173	0.173	0.068	0.066	0.021	0.022	0.005	0.007
	216.645	0.174	0.174	0.068	0.067	0.022	0.023	0.005	0.007
	219.978	0.175	0.175	0.069	0.067	0.022	0.023	0.005	0.007
	223.311	0.176	0.176	0.07	0.068	0.022	0.023	0.005	0.007
	226.644	0.176	0.177	0.07	0.068	0.022	0.023	0.005	0.007
	229.977	0.177	0.178	0.07	0.069	0.022	0.024	0.005	0.007
	233.31	0.178	0.178	0.071	0.069	0.022	0.024	0.005	0.007
	236.643	0.179	0.179	0.071	0.07	0.022	0.024	0.005	0.007
	239.976	0.179	0.18	0.072	0.07	0.022	0.024	0.005	0.007
	243.309	0.18	0.181	0.072	0.071	0.022	0.024	0.005	0.007
	246.642	0.181	0.181	0.073	0.071	0.022	0.025	0.005	0.007
	249.975	0.182	0.182	0.074	0.072	0.023	0.025	0.006	0.007
	253.308	0.183	0.183	0.075	0.072	0.023	0.025	0.006	0.007
	256.641	0.184	0.183	0.075	0.073	0.023	0.025	0.006	0.007
	259.974	0.185	0.184	0.076	0.073	0.023	0.025	0.006	0.007
	263.307	0.186	0.185	0.077	0.074	0.023	0.026	0.006	0.007
	266.64	0.186	0.185	0.077	0.074	0.023	0.026	0.006	0.008
	269.973	0.187	0.186	0.077	0.074	0.024	0.026	0.006	0.008
	273.306	0.187	0.186	0.078	0.075	0.024	0.026	0.006	0.008
	276.639	0.188	0.187	0.078	0.075	0.024	0.026	0.007	0.008
	279.972	0.188	0.187	0.078	0.076	0.025	0.026	0.007	0.008
	283.305	0.189	0.188	0.079	0.076	0.025	0.027	0.007	0.008
	286.638	0.189	0.188	0.079	0.077	0.026	0.027	0.007	0.008
	289.971	0.19	0.189	0.079	0.077	0.026	0.027	0.008	0.008
	293.304	0.191	0.189	0.08	0.077	0.026	0.027	0.008	0.008
	296.637	0.191	0.19	0.08	0.078	0.027	0.027	0.008	0.008
	299.97	0.192	0.19	0.08	0.078	0.026	0.027	0.008	0.008
	303.303	0.192	0.191	0.081	0.078	0.026	0.028	0.008	0.008
	306.636	0.193	0.191	0.081	0.079	0.026	0.028	0.008	0.008
	309.969	0.193	0.192	0.081	0.079	0.026	0.028	0.009	0.008
	313.302	0.194	0.192	0.081	0.079	0.026	0.028	0.008	0.008
	316.635	0.194	0.192	0.082	0.08	0.027	0.028	0.009	0.008
	319.968	0.194	0.193	0.082	0.08	0.026	0.028	0.009	0.008
	323.301	0.195	0.193	0.082	0.08	0.026	0.029	0.009	0.008
	326.634	0.196	0.193	0.082	0.081	0.026	0.029	0.009	0.008
	329.967	0.196	0.194	0.082	0.081	0.027	0.029	0.008	0.008
	333.3	0.196	0.194	0.082	0.081	0.027	0.029	0.008	0.009
	336.633	0.196	0.194	0.082	0.082	0.027	0.029	0.008	0.009
	339.966	0.197	0.195	0.082	0.082	0.028	0.029	0.008	0.009
	343.299	0.197	0.195	0.083	0.082	0.028	0.029	0.009	0.009
	346.632	0.198	0.195	0.083	0.083	0.028	0.029	0.008	0.009
	349.965	0.198	0.196	0.083	0.083	0.028	0.03	0.008	0.009
	353.298	0.198	0.196	0.083	0.083	0.028	0.03	0.008	0.009
	356.631	0.199	0.196	0.084	0.083	0.028	0.03	0.008	0.009
	359.964	0.199	0.196	0.084	0.084	0.029	0.03	0.008	0.009
	363.297	0.2	0.197	0.085	0.084	0.029	0.03	0.008	0.009
	366.63	0.201	0.197	0.086	0.084	0.029	0.03	0.008	0.009
	369.963	0.201	0.197	0.086	0.084	0.029	0.03	0.008	0.009
	373.296	0.202	0.197	0.086	0.085	0.029	0.03	0.008	0.009
	376.629	0.202	0.198	0.087	0.085	0.029	0.031	0.008	0.009
	379.962	0.202	0.198	0.087	0.085	0.029	0.031	0.008	0.009
	383.295	0.202	0.198	0.087	0.085	0.029	0.031	0.008	0.009
	386.628	0.202	0.198	0.087	0.086	0.029	0.031	0.008	0.009
	389.961	0.202	0.199	0.088	0.086	0.029	0.031	0.008	0.009
	393.294	0.202	0.199	0.088	0.086	0.03	0.031	0.008	0.009
	396.627	0.203	0.199	0.088	0.086	0.03	0.031	0.009	0.009
	399.96	0.203	0.199	0.088	0.087	0.03	0.031	0.008	0.009
	403.293	0.203	0.199	0.088	0.087	0.03	0.032	0.009	0.009
	406.626	0.203	0.199	0.088	0.087	0.03	0.032	0.009	0.009
	409.959	0.204	0.2	0.088	0.087	0.03	0.032	0.009	0.009
	413.292	0.203	0.2	0.088	0.087	0.029	0.032	0.009	0.009
	416.625	0.203	0.2	0.088	0.088	0.029	0.032	0.009	0.009
	419.958	0.204	0.2	0.088	0.088	0.029	0.032	0.009	0.01
	423.291	0.204	0.2	0.088	0.088	0.029	0.032	0.009	0.01
	426.624	0.205	0.2	0.088	0.088	0.03	0.032	0.009	0.01
	429.957	0.205	0.201	0.089	0.088	0.03	0.032	0.009	0.01
	433.29	0.205	0.201	0.089	0.089	0.03	0.032	0.009	0.01
	436.623	0.206	0.201	0.089	0.089	0.03	0.033	0.009	0.01
	439.956	0.205	0.201	0.089	0.089	0.03	0.033	0.009	0.01
	443.289	0.206	0.201	0.089	0.089	0.031	0.033	0.009	0.01
	446.622	0.206	0.201	0.09	0.089	0.031	0.033	0.009	0.01
	449.955	0.206	0.201	0.09	0.089	0.031	0.033	0.009	0.01
	453.288	0.206	0.201	0.09	0.09	0.032	0.033	0.01	0.01
	456.621	0.206	0.202	0.091	0.09	0.032	0.033	0.009	0.01
	459.954	0.207	0.202	0.091	0.09	0.032	0.033	0.009	0.01
	463.287	0.207	0.202	0.091	0.09	0.032	0.033	0.009	0.01
	466.62	0.207	0.202	0.091	0.09	0.032	0.033	0.009	0.01
	469.953	0.208	0.202	0.091	0.09	0.033	0.033	0.009	0.01
	473.286	0.208	0.202	0.092	0.091	0.033	0.033	0.01	0.01
	476.619	0.208	0.202	0.092	0.091	0.033	0.034	0.01	0.01
	479.952	0.208	0.202	0.092	0.091	0.032	0.034	0.01	0.01
	483.285	0.208	0.202	0.092	0.091	0.032	0.034	0.01	0.01
	486.618	0.208	0.202	0.092	0.091	0.032	0.034	0.009	0.01
	489.951	0.208	0.203	0.092	0.091	0.032	0.034	0.009	0.01
	493.284	0.209	0.203	0.092	0.091	0.031	0.034	0.009	0.01
	496.617	0.209	0.203	0.092	0.092	0.031	0.034	0.009	0.01
	499.95	0.209	0.203	0.092	0.092	0.032	0.034	0.009	0.01
	503.283	0.209	0.203	0.092	0.092	0.032	0.034	0.009	0.01
	506.616	0.209	0.203	0.092	0.092	0.032	0.034	0.009	0.01
	509.949	0.21	0.203	0.092	0.092	0.032	0.034	0.009	0.01
	513.282	0.209	0.203	0.092	0.092	0.032	0.034	0.01	0.01
	516.615	0.21	0.203	0.092	0.092	0.033	0.034	0.01	0.01
	519.948	0.21	0.203	0.092	0.092	0.033	0.034	0.01	0.01
	523.281	0.21	0.203	0.092	0.093	0.033	0.035	0.01	0.01
	526.614	0.211	0.203	0.093	0.093	0.034	0.035	0.01	0.01
	529.947	0.211	0.203	0.093	0.093	0.034	0.035	0.01	0.01
	533.28	0.211	0.203	0.093	0.093	0.034	0.035	0.011	0.01
	536.613	0.211	0.203	0.093	0.093	0.035	0.035	0.011	0.01
	539.946	0.211	0.204	0.093	0.093	0.034	0.035	0.011	0.01
	543.279	0.211	0.204	0.093	0.093	0.034	0.035	0.011	0.01
	546.612	0.211	0.204	0.094	0.093	0.034	0.035	0.011	0.011
	549.945	0.21	0.204	0.093	0.093	0.034	0.035	0.01	0.011
	553.278	0.21	0.204	0.094	0.094	0.033	0.035	0.01	0.011
	556.611	0.21	0.204	0.093	0.094	0.033	0.035	0.01	0.011
	559.944	0.21	0.204	0.094	0.094	0.033	0.035	0.009	0.011
	563.277	0.21	0.204	0.094	0.094	0.033	0.035	0.009	0.011
	566.61	0.21	0.204	0.094	0.094	0.033	0.035	0.009	0.011
	569.943	0.21	0.204	0.095	0.094	0.033	0.035	0.009	0.011
	573.276	0.211	0.204	0.095	0.094	0.034	0.035	0.009	0.011
	576.609	0.211	0.204	0.095	0.094	0.034	0.036	0.009	0.011
	579.942	0.211	0.204	0.095	0.094	0.034	0.036	0.009	0.011
	583.275	0.211	0.204	0.095	0.094	0.034	0.036	0.009	0.011
	586.608	0.211	0.204	0.095	0.094	0.034	0.036	0.009	0.011
	589.941	0.211	0.204	0.095	0.095	0.035	0.036	0.009	0.011
	593.274	0.211	0.204	0.095	0.095	0.035	0.036	0.009	0.011
	596.607	0.21		0.095		0.035		0.009
	599.94	0.21	0.204	0.095	0.095	0.035	0.036	0.009	0.011
	603.273	0.208	0.202	0.094	0.094	0.035	0.035	0.009	0.011
	606.606	0.206	0.2	0.094	0.093	0.035	0.035	0.01	0.011
	609.939	0.203	0.198	0.093	0.092	0.035	0.035	0.01	0.01
	613.272	0.2	0.195	0.092	0.091	0.035	0.034	0.011	0.01
	616.605	0.197	0.193	0.09	0.09	0.036	0.034	0.011	0.01
	619.938	0.193	0.191	0.089	0.089	0.036	0.034	0.011	0.01
	623.271	0.19	0.189	0.087	0.088	0.036	0.033	0.011	0.01
	626.604	0.186	0.187	0.086	0.087	0.035	0.033	0.011	0.01
	629.937	0.183	0.185	0.084	0.086	0.035	0.032	0.011	0.01
	633.27	0.179	0.183	0.082	0.085	0.034	0.032	0.011	0.01
	636.603	0.176	0.181	0.08	0.084	0.033	0.032	0.01	0.01
	639.936	0.173	0.179	0.079	0.083	0.032	0.031	0.01	0.009
	643.269	0.17	0.177	0.078	0.082	0.032	0.031	0.01	0.009
	646.602	0.168	0.175	0.077	0.081	0.032	0.031	0.01	0.009
	649.935	0.165	0.173	0.075	0.08	0.032	0.03	0.01	0.009
	653.268	0.162	0.171	0.074	0.079	0.031	0.03	0.01	0.009
	656.601	0.159	0.169	0.074	0.078	0.031	0.03	0.01	0.009
	659.934	0.157	0.167	0.073	0.078	0.03	0.029	0.01	0.009
	663.267	0.155	0.165	0.072	0.077	0.03	0.029	0.01	0.009
	666.6	0.152	0.164	0.071	0.076	0.029	0.029	0.01	0.009
	669.933	0.15	0.162	0.07	0.075	0.029	0.028	0.01	0.009
	673.266	0.148	0.16	0.07	0.074	0.028	0.028	0.01	0.008
	676.599	0.145	0.158	0.069	0.073	0.028	0.028	0.01	0.008
	679.932	0.143	0.156	0.068	0.073	0.028	0.027	0.01	0.008
	683.265	0.141	0.155	0.067	0.072	0.028	0.027	0.01	0.008
	686.598	0.139	0.153	0.066	0.071	0.028	0.027	0.01	0.008
	689.931	0.137	0.151	0.065	0.07	0.027	0.027	0.01	0.008
	693.264	0.135	0.15	0.064	0.069	0.027	0.026	0.01	0.008
	696.597	0.134	0.148	0.063	0.069	0.027	0.026	0.01	0.008
	699.93	0.132	0.146	0.063	0.068	0.027	0.026	0.01	0.008
	703.263	0.131	0.145	0.062	0.067	0.027	0.025	0.01	0.008
	706.596	0.129	0.143	0.061	0.066	0.026	0.025	0.01	0.008
	709.929	0.128	0.142	0.061	0.066	0.027	0.025	0.01	0.007
	713.262	0.127	0.14	0.06	0.065	0.027	0.025	0.01	0.007
	716.595	0.125	0.138	0.059	0.064	0.027	0.024	0.01	0.007
	719.928	0.123	0.137	0.058	0.064	0.026	0.024	0.009	0.007
	723.261	0.122	0.135	0.058	0.063	0.026	0.024	0.009	0.007
	726.594	0.121	0.134	0.057	0.062	0.026	0.024	0.009	0.007
	729.927	0.119	0.132	0.056	0.061	0.025	0.023	0.009	0.007
	733.26	0.118	0.131	0.056	0.061	0.025	0.023	0.009	0.007
	736.593	0.116	0.129	0.055	0.06	0.025	0.023	0.009	0.007
	739.926	0.115	0.128	0.054	0.059	0.024	0.022	0.009	0.007
	743.259	0.113	0.127	0.053	0.059	0.024	0.022	0.009	0.007
	746.592	0.112	0.125	0.053	0.058	0.023	0.022	0.009	0.007
	749.925	0.11	0.124	0.052	0.057	0.023	0.022	0.009	0.007
	753.258	0.108	0.122	0.051	0.057	0.022	0.022	0.009	0.006
	756.591	0.107	0.121	0.051	0.056	0.022	0.021	0.009	0.006
	759.924	0.106	0.12	0.05	0.056	0.022	0.021	0.009	0.006
	763.257	0.105	0.118	0.05	0.055	0.022	0.021	0.009	0.006
	766.59	0.104	0.117	0.049	0.054	0.022	0.021	0.008	0.006
	769.923	0.102	0.116	0.048	0.054	0.022	0.02	0.008	0.006
	773.256	0.101	0.115	0.047	0.053	0.022	0.02	0.008	0.006
	776.589	0.101	0.113	0.047	0.053	0.022	0.02	0.008	0.006
	779.922	0.099	0.112	0.047	0.052	0.022	0.02	0.008	0.006
	783.255	0.098	0.111	0.046	0.051	0.022	0.019	0.008	0.006
	786.588	0.097	0.11	0.046	0.051	0.022	0.019	0.007	0.006
	789.921	0.096	0.108	0.045	0.05	0.022	0.019	0.007	0.006
	793.254	0.095	0.107	0.045	0.05	0.021	0.019	0.007	0.006
	796.587	0.095	0.106	0.045	0.049	0.021	0.019	0.007	0.006
	799.92	0.094	0.105	0.044	0.049	0.021	0.018	0.008	0.006
	803.253	0.093	0.104	0.044	0.048	0.021	0.018	0.008	0.005
	806.586	0.092	0.102	0.043	0.048	0.021	0.018	0.008	0.005
	809.919	0.091	0.101	0.043	0.047	0.021	0.018	0.008	0.005
	813.252	0.09	0.1	0.043	0.047	0.02	0.018	0.008	0.005
	816.585	0.089	0.099	0.042	0.046	0.02	0.017	0.008	0.005
	819.918	0.088	0.098	0.042	0.045	0.02	0.017	0.008	0.005
	823.251	0.087	0.097	0.041	0.045	0.02	0.017	0.007	0.005
	826.584	0.087	0.096	0.041	0.044	0.02	0.017	0.007	0.005
	829.917	0.085	0.095	0.04	0.044	0.02	0.017	0.006	0.005
	833.25	0.084	0.094	0.039	0.044	0.019	0.016	0.006	0.005
	836.583	0.083	0.093	0.038	0.043	0.019	0.016	0.006	0.005
	839.916	0.083	0.092	0.038	0.043	0.019	0.016	0.006	0.005
	843.249	0.082	0.091	0.037	0.042	0.019	0.016	0.006	0.005
	846.582	0.081	0.09	0.037	0.042	0.018	0.016	0.006	0.005
	849.915	0.081	0.089	0.036	0.041	0.018	0.016	0.006	0.005
	853.248	0.08	0.088	0.036	0.041	0.018	0.015	0.006	0.005
	856.581	0.08	0.087	0.036	0.04	0.018	0.015	0.006	0.005
	859.914	0.079	0.086	0.036	0.04	0.017	0.015	0.006	0.005
	863.247	0.079	0.085	0.036	0.039	0.017	0.015	0.006	0.004
	866.58	0.078	0.084	0.035	0.039	0.017	0.015	0.006	0.004
	869.913	0.078	0.083	0.035	0.038	0.017	0.015	0.006	0.004
	873.246	0.076	0.082	0.034	0.038	0.017	0.014	0.006	0.004
	876.579	0.075	0.081	0.034	0.038	0.017	0.014	0.006	0.004
	879.912	0.075	0.08	0.034	0.037	0.017	0.014	0.005	0.004
	883.245	0.074	0.079	0.033	0.037	0.016	0.014	0.005	0.004
	886.578	0.073	0.078	0.033	0.036	0.016	0.014	0.005	0.004
	889.911	0.072	0.078	0.033	0.036	0.016	0.014	0.005	0.004
	893.244	0.072	0.077	0.033	0.036	0.016	0.013	0.005	0.004
	896.577	0.071	0.076	0.033	0.035	0.016	0.013	0.006	0.004
	899.91	0.071	0.075	0.033	0.035	0.016	0.013	0.006	0.004
	903.243	0.07	0.074	0.033	0.034	0.016	0.013	0.006	0.004
	906.576	0.07	0.073	0.033	0.034	0.016	0.013	0.007	0.004
	909.909	0.07	0.073	0.033	0.034	0.016	0.013	0.007	0.004
	913.242	0.07	0.072	0.033	0.033	0.016	0.013	0.007	0.004
	916.575	0.069	0.071	0.033	0.033	0.016	0.012	0.007	0.004
	919.908	0.068	0.07	0.032	0.033	0.015	0.012	0.007	0.004
	923.241	0.068	0.069	0.032	0.032	0.015	0.012	0.006	0.004
	926.574	0.067	0.069	0.031	0.032	0.014	0.012	0.006	0.004
	929.907	0.066	0.068	0.031	0.032	0.014	0.012	0.006	0.004
	933.24	0.066	0.067	0.03	0.031	0.014	0.012	0.006	0.004
	936.573	0.066	0.066	0.03	0.031	0.014	0.012	0.006	0.004
	939.906	0.065	0.066	0.029	0.03	0.014	0.012	0.005	0.003
	943.239	0.065	0.065	0.029	0.03	0.014	0.011	0.005	0.003
	946.572	0.065	0.064	0.029	0.03	0.014	0.011	0.005	0.003
	949.905	0.064	0.064	0.028	0.029	0.014	0.011	0.005	0.003
	953.238	0.064	0.063	0.028	0.029	0.015	0.011	0.005	0.003
	956.571	0.064	0.062	0.028	0.029	0.015	0.011	0.005	0.003
	959.904	0.064	0.061	0.028	0.029	0.015	0.011	0.005	0.003
	963.237	0.063	0.061	0.028	0.028	0.015	0.011	0.006	0.003
	966.57	0.063	0.06	0.028	0.028	0.015	0.011	0.005	0.003
	969.903	0.063	0.059	0.028	0.028	0.016	0.01	0.006	0.003
	973.236	0.062	0.059	0.027	0.027	0.016	0.01	0.006	0.003
	976.569	0.062	0.058	0.027	0.027	0.016	0.01	0.006	0.003
	979.902	0.061	0.057	0.027	0.027	0.015	0.01	0.005	0.003
	983.235	0.061	0.057	0.027	0.026	0.015	0.01	0.005	0.003
	986.568	0.061	0.056	0.027	0.026	0.015	0.01	0.005	0.003
	989.901	0.061	0.056	0.027	0.026	0.015	0.01	0.005	0.003
	993.234	0.06	0.055	0.027	0.026	0.014	0.01	0.005	0.003
	996.567	0.06	0.054	0.027	0.025	0.014	0.01	0.005	0.003
	999.9	0.06	0.054	0.027	0.025	0.014	0.009	0.005	0.003
	1003.23	0.06	0.053	0.027	0.025	0.014	0.009	0.005	0.003
	1006.57	0.059	0.053	0.027	0.024	0.013	0.009	0.005	0.003
	1009.9	0.059	0.052	0.027	0.024	0.013	0.009	0.005	0.003
	1013.23	0.059	0.051	0.027	0.024	0.013	0.009	0.005	0.003
	1016.57	0.058	0.051	0.026	0.024	0.013	0.009	0.005	0.003
	1019.9	0.058	0.05	0.026	0.023	0.013	0.009	0.004	0.003
	1023.23	0.057	0.05	0.026	0.023	0.013	0.009	0.004	0.003
	1026.56	0.057	0.049	0.026	0.023	0.013	0.009	0.004	0.003
	1029.9	0.056	0.049	0.025	0.023	0.013	0.009	0.004	0.003
	1033.23	0.055	0.048	0.025	0.022	0.013	0.008	0.004	0.003
	1036.56	0.055	0.048	0.024	0.022	0.013	0.008	0.004	0.003
	1039.9	0.054	0.047	0.024	0.022	0.013	0.008	0.004	0.002
	1043.23	0.054	0.047	0.024	0.022	0.013	0.008	0.004	0.002
	1046.56	0.054	0.046	0.024	0.021	0.013	0.008	0.004	0.002
	1049.89	0.053	0.045	0.024	0.021	0.013	0.008	0.003	0.002
	1053.23	0.053	0.045	0.024	0.021	0.013	0.008	0.003	0.002
	1056.56	0.053	0.044	0.024	0.021	0.013	0.008	0.003	0.002
	1059.89	0.053	0.044	0.024	0.02	0.012	0.008	0.003	0.002
	1063.23	0.053	0.044	0.024	0.02	0.012	0.008	0.003	0.002
	1066.56	0.053	0.043	0.024	0.02	0.013	0.008	0.003	0.002
	1069.89	0.054	0.043	0.024	0.02	0.012	0.007	0.003	0.002
	1073.23	0.053	0.042	0.023	0.02	0.012	0.007	0.003	0.002
	1076.56	0.053	0.042	0.023	0.019	0.012	0.007	0.003	0.002
	1079.89	0.053	0.041	0.023	0.019	0.012	0.007	0.004	0.002
	1083.22	0.053	0.041	0.023	0.019	0.012	0.007	0.004	0.002
	1086.56	0.053	0.04	0.023	0.019	0.013	0.007	0.004	0.002
	1089.89	0.053	0.04	0.023	0.018	0.013	0.007	0.004	0.002
	1093.22	0.052	0.039	0.023	0.018	0.013	0.007	0.004	0.002
	1096.56	0.052	0.039	0.022	0.018	0.012	0.007	0.004	0.002
	1099.89	0.051	0.039	0.022	0.018	0.012	0.007	0.004	0.002
	1103.22	0.051	0.038	0.022	0.018	0.012	0.007	0.004	0.002
	1106.56	0.05	0.038	0.022	0.017	0.012	0.007	0.004	0.002
	1109.89	0.05	0.037	0.022	0.017	0.011	0.007	0.004	0.002
	1113.22	0.049	0.037	0.022	0.017	0.011	0.006	0.004	0.002
	1116.56	0.049	0.036	0.022	0.017	0.011	0.006	0.004	0.002
	1119.89	0.048	0.036	0.021	0.017	0.011	0.006	0.004	0.002
	1123.22	0.048	0.036	0.022	0.017	0.011	0.006	0.004	0.002
	1126.55	0.048	0.035	0.021	0.016	0.011	0.006	0.004	0.002
	1129.89	0.048	0.035	0.021	0.016	0.011	0.006	0.003	0.002
	1133.22	0.049	0.034	0.021	0.016	0.011	0.006	0.003	0.002
	1136.55	0.049	0.034	0.021	0.016	0.011	0.006	0.003	0.002
	1139.89	0.048	0.034	0.021	0.016	0.011	0.006	0.003	0.002
	1143.22	0.049	0.033	0.021	0.015	0.012	0.006	0.003	0.002
	1146.55	0.049	0.033	0.021	0.015	0.012	0.006	0.003	0.002
	1149.88	0.049	0.033	0.021	0.015	0.012	0.006	0.003	0.002
	1153.22	0.049	0.032	0.022	0.015	0.012	0.006	0.003	0.002
	1156.55	0.048	0.032	0.022	0.015	0.012	0.006	0.003	0.002
	1159.88	0.048	0.032	0.022	0.015	0.012	0.006	0.003	0.002
	1163.22	0.048	0.031	0.022	0.014	0.011	0.005	0.003	0.002
	1166.55	0.047	0.031	0.022	0.014	0.011	0.005	0.003	0.002
	1169.88	0.047	0.03	0.022	0.014	0.011	0.005	0.003	0.002
	1173.22	0.047	0.03	0.022	0.014	0.011	0.005	0.003	0.002
	1176.55	0.047	0.03	0.022	0.014	0.011	0.005	0.004	0.002
	1179.88	0.047	0.029	0.021	0.014	0.011	0.005	0.004	0.002
	1183.21	0.047	0.029	0.021	0.014	0.011	0.005	0.004	0.002
	1186.55	0.047	0.029	0.021	0.013	0.011	0.005	0.004	0.002
	1189.88	0.048	0.029	0.021	0.013	0.011	0.005	0.004	0.002
	1193.21	0.048	0.028	0.021	0.013	0.011	0.005	0.004	0.001
	1196.55	0.049		0.021		0.011		0.004
		0.072*	0.059*

## Sheet: ACE2-E37K-His
	Time/s	200 nM	200 nM Fit	66.7 nM	66.7 nM Fit	22.2 nM	22.2 nM Fit	7.41 nM	7.41 nM Fit
	0	-0.004	0	-0.003	0	-0.003	0	0.001	0
	3.333	-0.001	0.001	-0.003	0	-0.003	0	0.001	0
	6.666	0.001	0.002	-0.002	0	-0.003	0	0.001	0
	9.999	0.004	0.003	-0.002	0.001	-0.003	0	0	0
	13.332	0.006	0.003	-0.001	0.001	-0.003	0	0	0
	16.665	0.009	0.004	-0.001	0.001	-0.003	0	-0.001	0
	19.998	0.011	0.005	-0.001	0.001	-0.003	0	-0.001	0
	23.331	0.012	0.006	0	0.001	-0.004	0	-0.002	0
	26.664	0.014	0.007	0	0.001	-0.004	0	-0.003	0
	29.997	0.015	0.007	0	0.002	-0.004	0	-0.003	0
	33.33	0.016	0.008	0.001	0.002	-0.004	0	-0.003	0
	36.663	0.017	0.009	0.002	0.002	-0.004	0	-0.003	0
	39.996	0.017	0.01	0.002	0.002	-0.004	0	-0.003	0
	43.329	0.017	0.01	0.002	0.002	-0.004	0	-0.003	0
	46.662	0.018	0.011	0.003	0.002	-0.004	0	-0.002	0
	49.995	0.019	0.012	0.003	0.003	-0.003	0	-0.002	0
	53.328	0.019	0.012	0.004	0.003	-0.003	0	-0.002	0
	56.661	0.02	0.013	0.004	0.003	-0.003	0.001	-0.002	0.001
	59.994	0.02	0.014	0.004	0.003	-0.003	0.001	-0.002	0.001
	63.327	0.021	0.014	0.004	0.003	-0.003	0.001	-0.001	0.001
	66.66	0.021	0.015	0.004	0.003	-0.003	0.001	-0.002	0.001
	69.993	0.022	0.016	0.005	0.004	-0.003	0.001	-0.001	0.001
	73.326	0.023	0.016	0.005	0.004	-0.003	0.001	-0.001	0.001
	76.659	0.023	0.017	0.005	0.004	-0.003	0.001	-0.001	0.001
	79.992	0.023	0.018	0.006	0.004	-0.003	0.001	-0.001	0.001
	83.325	0.023	0.018	0.006	0.004	-0.003	0.001	-0.001	0.001
	86.658	0.023	0.019	0.005	0.004	-0.004	0.001	-0.002	0.001
	89.991	0.023	0.019	0.006	0.005	-0.003	0.001	-0.002	0.001
	93.324	0.024	0.02	0.006	0.005	-0.003	0.001	-0.002	0.001
	96.657	0.024	0.02	0.007	0.005	-0.003	0.001	-0.001	0.001
	99.99	0.025	0.021	0.007	0.005	-0.003	0.001	-0.002	0.001
	103.323	0.025	0.022	0.007	0.005	-0.003	0.001	-0.002	0.001
	106.656	0.025	0.022	0.007	0.005	-0.004	0.001	-0.002	0.001
	109.989	0.025	0.023	0.007	0.005	-0.004	0.001	-0.002	0.001
	113.322	0.025	0.023	0.007	0.006	-0.003	0.001	-0.001	0.001
	116.655	0.026	0.024	0.007	0.006	-0.003	0.001	-0.001	0.001
	119.988	0.026	0.024	0.007	0.006	-0.003	0.001	-0.001	0.001
	123.321	0.026	0.025	0.006	0.006	-0.003	0.001	-0.001	0.001
	126.654	0.027	0.025	0.006	0.006	-0.003	0.001	-0.001	0.001
	129.987	0.027	0.026	0.007	0.006	-0.003	0.001	-0.001	0.001
	133.32	0.027	0.026	0.007	0.007	-0.003	0.001	-0.001	0.001
	136.653	0.027	0.027	0.007	0.007	-0.003	0.001	-0.001	0.001
	139.986	0.027	0.027	0.008	0.007	-0.002	0.001	0	0.001
	143.319	0.027	0.027	0.007	0.007	-0.003	0.001	0	0.001
	146.652	0.027	0.028	0.008	0.007	-0.002	0.001	0	0.001
	149.985	0.027	0.028	0.007	0.007	-0.003	0.001	-0.001	0.001
	153.318	0.027	0.029	0.007	0.007	-0.003	0.001	-0.001	0.001
	156.651	0.028	0.029	0.008	0.008	-0.003	0.001	-0.001	0.001
	159.984	0.028	0.03	0.008	0.008	-0.003	0.001	-0.001	0.001
	163.317	0.029	0.03	0.008	0.008	-0.003	0.001	-0.001	0.001
	166.65	0.029	0.03	0.008	0.008	-0.003	0.002	-0.002	0.001
	169.983	0.029	0.031	0.008	0.008	-0.003	0.002	-0.002	0.002
	173.316	0.029	0.031	0.008	0.008	-0.002	0.002	-0.001	0.002
	176.649	0.03	0.032	0.008	0.008	-0.002	0.002	-0.001	0.002
	179.982	0.03	0.032	0.008	0.008	-0.002	0.002	-0.001	0.002
	183.315	0.031	0.032	0.008	0.009	-0.002	0.002	-0.001	0.002
	186.648	0.031	0.033	0.009	0.009	-0.002	0.002	-0.001	0.002
	189.981	0.032	0.033	0.009	0.009	-0.002	0.002	-0.001	0.002
	193.314	0.032	0.034	0.009	0.009	-0.001	0.002	0	0.002
	196.647	0.033	0.034	0.01	0.009	-0.001	0.002	0	0.002
	199.98	0.033	0.034	0.01	0.009	-0.001	0.002	-0.001	0.002
	203.313	0.033	0.035	0.01	0.009	-0.001	0.002	-0.001	0.002
	206.646	0.033	0.035	0.01	0.01	-0.001	0.002	-0.001	0.002
	209.979	0.033	0.035	0.01	0.01	0	0.002	-0.002	0.002
	213.312	0.033	0.036	0.01	0.01	-0.001	0.002	-0.002	0.002
	216.645	0.033	0.036	0.01	0.01	-0.001	0.002	-0.002	0.002
	219.978	0.034	0.036	0.011	0.01	-0.001	0.002	-0.002	0.002
	223.311	0.034	0.037	0.011	0.01	-0.001	0.002	-0.003	0.002
	226.644	0.034	0.037	0.011	0.01	0	0.002	-0.003	0.002
	229.977	0.034	0.037	0.011	0.01	0	0.002	-0.003	0.002
	233.31	0.034	0.037	0.011	0.011	0	0.002	-0.003	0.002
	236.643	0.035	0.038	0.011	0.011	-0.001	0.002	-0.003	0.002
	239.976	0.034	0.038	0.01	0.011	-0.001	0.002	-0.003	0.002
	243.309	0.035	0.038	0.01	0.011	-0.001	0.002	-0.003	0.002
	246.642	0.035	0.039	0.01	0.011	-0.001	0.002	-0.003	0.002
	249.975	0.036	0.039	0.011	0.011	-0.001	0.002	-0.002	0.002
	253.308	0.036	0.039	0.011	0.011	-0.001	0.002	-0.002	0.002
	256.641	0.036	0.039	0.011	0.011	-0.002	0.002	-0.001	0.002
	259.974	0.036	0.04	0.011	0.011	-0.002	0.002	-0.001	0.002
	263.307	0.037	0.04	0.011	0.012	-0.002	0.002	-0.001	0.002
	266.64	0.037	0.04	0.01	0.012	-0.002	0.002	-0.001	0.002
	269.973	0.038	0.04	0.011	0.012	-0.001	0.002	0	0.002
	273.306	0.038	0.041	0.011	0.012	-0.001	0.002	0	0.002
	276.639	0.038	0.041	0.011	0.012	-0.001	0.002	0	0.002
	279.972	0.038	0.041	0.011	0.012	-0.001	0.002	0	0.002
	283.305	0.039	0.041	0.011	0.012	-0.001	0.002	0	0.002
	286.638	0.039	0.042	0.011	0.012	-0.001	0.002	0	0.003
	289.971	0.039	0.042	0.012	0.013	-0.001	0.003	-0.001	0.003
	293.304	0.04	0.042	0.012	0.013	-0.001	0.003	0	0.003
	296.637	0.04	0.042	0.013	0.013	0	0.003	-0.001	0.003
	299.97	0.04	0.043	0.012	0.013	0	0.003	-0.001	0.003
	303.303	0.04	0.043	0.012	0.013	0	0.003	-0.002	0.003
	306.636	0.04	0.043	0.012	0.013	-0.001	0.003	-0.002	0.003
	309.969	0.041	0.043	0.013	0.013	0	0.003	-0.002	0.003
	313.302	0.041	0.043	0.013	0.013	-0.001	0.003	-0.002	0.003
	316.635	0.041	0.044	0.013	0.013	-0.001	0.003	-0.002	0.003
	319.968	0.041	0.044	0.013	0.014	-0.001	0.003	-0.002	0.003
	323.301	0.041	0.044	0.013	0.014	-0.002	0.003	-0.002	0.003
	326.634	0.042	0.044	0.013	0.014	-0.002	0.003	-0.001	0.003
	329.967	0.042	0.044	0.014	0.014	-0.002	0.003	-0.001	0.003
	333.3	0.042	0.045	0.013	0.014	-0.002	0.003	0	0.003
	336.633	0.042	0.045	0.014	0.014	-0.002	0.003	-0.001	0.003
	339.966	0.042	0.045	0.014	0.014	-0.002	0.003	0	0.003
	343.299	0.043	0.045	0.014	0.014	-0.002	0.003	0	0.003
	346.632	0.043	0.045	0.014	0.014	-0.002	0.003	0	0.003
	349.965	0.043	0.045	0.014	0.014	-0.002	0.003	0	0.003
	353.298	0.043	0.046	0.014	0.015	-0.002	0.003	0	0.003
	356.631	0.044	0.046	0.014	0.015	-0.002	0.003	0	0.003
	359.964	0.044	0.046	0.014	0.015	-0.001	0.003	0	0.003
	363.297	0.045	0.046	0.015	0.015	0	0.003	0	0.003
	366.63	0.045	0.046	0.015	0.015	0	0.003	0	0.003
	369.963	0.046	0.046	0.015	0.015	0	0.003	0	0.003
	373.296	0.046	0.047	0.015	0.015	0	0.003	0	0.003
	376.629	0.046	0.047	0.014	0.015	0	0.003	0	0.003
	379.962	0.046	0.047	0.014	0.015	-0.001	0.003	0	0.003
	383.295	0.046	0.047	0.014	0.015	-0.001	0.003	-0.001	0.003
	386.628	0.047	0.047	0.013	0.016	-0.001	0.003	-0.001	0.003
	389.961	0.047	0.047	0.013	0.016	-0.001	0.003	0	0.003
	393.294	0.047	0.047	0.014	0.016	0	0.003	0	0.003
	396.627	0.048	0.048	0.014	0.016	0	0.003	0	0.003
	399.96	0.047	0.048	0.014	0.016	0	0.003	-0.001	0.003
	403.293	0.048	0.048	0.014	0.016	0	0.003	-0.001	0.003
	406.626	0.048	0.048	0.014	0.016	0	0.003	-0.001	0.004
	409.959	0.048	0.048	0.014	0.016	0	0.003	-0.001	0.004
	413.292	0.048	0.048	0.014	0.016	0	0.003	-0.001	0.004
	416.625	0.048	0.048	0.014	0.016	0	0.003	-0.001	0.004
	419.958	0.049	0.048	0.015	0.016	0	0.003	-0.001	0.004
	423.291	0.049	0.049	0.015	0.017	0	0.004	-0.001	0.004
	426.624	0.05	0.049	0.015	0.017	0	0.004	-0.001	0.004
	429.957	0.05	0.049	0.016	0.017	0	0.004	-0.001	0.004
	433.29	0.051	0.049	0.016	0.017	0	0.004	-0.001	0.004
	436.623	0.051	0.049	0.016	0.017	0	0.004	-0.001	0.004
	439.956	0.051	0.049	0.016	0.017	-0.001	0.004	-0.001	0.004
	443.289	0.051	0.049	0.015	0.017	-0.001	0.004	-0.001	0.004
	446.622	0.051	0.049	0.016	0.017	-0.001	0.004	-0.001	0.004
	449.955	0.052	0.05	0.016	0.017	-0.001	0.004	0	0.004
	453.288	0.052	0.05	0.016	0.017	-0.001	0.004	0	0.004
	456.621	0.052	0.05	0.016	0.017	0	0.004	0	0.004
	459.954	0.052	0.05	0.017	0.018	0	0.004	0	0.004
	463.287	0.052	0.05	0.017	0.018	0.001	0.004	0	0.004
	466.62	0.052	0.05	0.017	0.018	0.001	0.004	0	0.004
	469.953	0.052	0.05	0.017	0.018	0.001	0.004	0	0.004
	473.286	0.053	0.05	0.018	0.018	0.002	0.004	0	0.004
	476.619	0.053	0.05	0.018	0.018	0.002	0.004	0.001	0.004
	479.952	0.053	0.05	0.018	0.018	0.002	0.004	0	0.004
	483.285	0.053	0.051	0.018	0.018	0.002	0.004	0	0.004
	486.618	0.053	0.051	0.017	0.018	0.002	0.004	0	0.004
	489.951	0.054	0.051	0.017	0.018	0.002	0.004	0	0.004
	493.284	0.054	0.051	0.018	0.018	0.002	0.004	0	0.004
	496.617	0.054	0.051	0.018	0.018	0.002	0.004	0	0.004
	499.95	0.055	0.051	0.018	0.018	0.002	0.004	0	0.004
	503.283	0.055	0.051	0.018	0.019	0.001	0.004	0	0.004
	506.616	0.055	0.051	0.018	0.019	0.001	0.004	0	0.004
	509.949	0.056	0.051	0.019	0.019	0.001	0.004	0	0.004
	513.282	0.056	0.051	0.019	0.019	0.001	0.004	0.001	0.004
	516.615	0.057	0.051	0.02	0.019	0.002	0.004	0.001	0.004
	519.948	0.057	0.051	0.02	0.019	0.002	0.004	0.001	0.004
	523.281	0.057	0.052	0.02	0.019	0.003	0.004	0.001	0.004
	526.614	0.058	0.052	0.021	0.019	0.003	0.004	0.001	0.004
	529.947	0.058	0.052	0.021	0.019	0.003	0.004	0.001	0.004
	533.28	0.059	0.052	0.021	0.019	0.003	0.004	0.001	0.005
	536.613	0.059	0.052	0.021	0.019	0.003	0.004	0.001	0.005
	539.946	0.059	0.052	0.021	0.019	0.003	0.004	0	0.005
	543.279	0.059	0.052	0.02	0.019	0.003	0.004	0	0.005
	546.612	0.059	0.052	0.02	0.02	0.002	0.004	0	0.005
	549.945	0.059	0.052	0.019	0.02	0.002	0.004	0	0.005
	553.278	0.059	0.052	0.019	0.02	0.002	0.004	0	0.005
	556.611	0.058	0.052	0.019	0.02	0.002	0.004	-0.001	0.005
	559.944	0.059	0.052	0.019	0.02	0.001	0.004	-0.001	0.005
	563.277	0.059	0.052	0.019	0.02	0.001	0.004	-0.001	0.005
	566.61	0.059	0.052	0.019	0.02	0.001	0.004	-0.001	0.005
	569.943	0.06	0.053	0.019	0.02	0.001	0.005	0	0.005
	573.276	0.06	0.053	0.019	0.02	0.001	0.005	0	0.005
	576.609	0.061	0.053	0.02	0.02	0.001	0.005	0	0.005
	579.942	0.061	0.053	0.02	0.02	0.001	0.005	0	0.005
	583.275	0.061	0.053	0.02	0.02	0.001	0.005	0.001	0.005
	586.608	0.062	0.053	0.02	0.02	0.001	0.005	0.001	0.005
	589.941	0.062	0.053	0.02	0.02	0.001	0.005	0.001	0.005
	593.274	0.063	0.053	0.02	0.021	0.001	0.005	0.002	0.005
	596.607	0.063		0.019		0.001		0.001
	599.94	0.063	0.053	0.019	0.021	0.001	0.005	0.001	0.005
	603.273	0.062	0.053	0.02	0.021	0.001	0.005	0.002	0.005
	606.606	0.061	0.053	0.02	0.021	0.002	0.005	0.003	0.005
	609.939	0.06	0.053	0.02	0.021	0.003	0.005	0.003	0.005
	613.272	0.059	0.053	0.02	0.021	0.003	0.005	0.004	0.005
	616.605	0.058	0.053	0.02	0.021	0.004	0.005	0.004	0.005
	619.938	0.057	0.053	0.02	0.021	0.005	0.005	0.005	0.005
	623.271	0.056	0.053	0.02	0.021	0.005	0.005	0.005	0.005
	626.604	0.054	0.053	0.019	0.021	0.005	0.005	0.005	0.005
	629.937	0.053	0.053	0.019	0.021	0.005	0.005	0.005	0.005
	633.27	0.052	0.053	0.018	0.021	0.005	0.005	0.005	0.005
	636.603	0.05	0.053	0.018	0.021	0.004	0.005	0.004	0.005
	639.936	0.05	0.053	0.018	0.021	0.004	0.005	0.004	0.005
	643.269	0.05	0.053	0.018	0.021	0.004	0.005	0.005	0.005
	646.602	0.05	0.053	0.019	0.021	0.004	0.005	0.004	0.005
	649.935	0.049	0.053	0.019	0.021	0.004	0.005	0.004	0.005
	653.268	0.049	0.053	0.018	0.02	0.004	0.005	0.004	0.005
	656.601	0.049	0.053	0.018	0.02	0.005	0.005	0.005	0.005
	659.934	0.049	0.053	0.018	0.02	0.005	0.005	0.005	0.005
	663.267	0.049	0.052	0.019	0.02	0.005	0.005	0.005	0.005
	666.6	0.049	0.052	0.019	0.02	0.005	0.005	0.005	0.005
	669.933	0.049	0.052	0.019	0.02	0.005	0.005	0.005	0.005
	673.266	0.049	0.052	0.019	0.02	0.005	0.005	0.006	0.005
	676.599	0.049	0.052	0.019	0.02	0.006	0.005	0.006	0.005
	679.932	0.049	0.052	0.019	0.02	0.006	0.005	0.006	0.005
	683.265	0.049	0.052	0.019	0.02	0.006	0.005	0.005	0.005
	686.598	0.049	0.052	0.019	0.02	0.006	0.005	0.006	0.005
	689.931	0.049	0.052	0.019	0.02	0.006	0.005	0.005	0.005
	693.264	0.048	0.052	0.019	0.02	0.006	0.005	0.005	0.005
	696.597	0.049	0.052	0.019	0.02	0.006	0.005	0.005	0.005
	699.93	0.049	0.052	0.019	0.02	0.006	0.005	0.005	0.005
	703.263	0.049	0.052	0.019	0.02	0.006	0.005	0.006	0.005
	706.596	0.049	0.052	0.019	0.02	0.006	0.005	0.006	0.005
	709.929	0.049	0.052	0.019	0.02	0.006	0.005	0.006	0.005
	713.262	0.05	0.052	0.019	0.02	0.006	0.005	0.006	0.005
	716.595	0.05	0.052	0.019	0.02	0.006	0.005	0.007	0.005
	719.928	0.049	0.052	0.019	0.02	0.006	0.005	0.006	0.005
	723.261	0.049	0.052	0.019	0.02	0.007	0.005	0.007	0.005
	726.594	0.049	0.052	0.019	0.02	0.006	0.005	0.007	0.005
	729.927	0.05	0.052	0.019	0.02	0.006	0.005	0.007	0.005
	733.26	0.05	0.052	0.019	0.02	0.006	0.005	0.007	0.005
	736.593	0.049	0.052	0.019	0.02	0.006	0.005	0.007	0.005
	739.926	0.049	0.052	0.019	0.02	0.006	0.005	0.007	0.005
	743.259	0.05	0.052	0.02	0.02	0.006	0.005	0.007	0.005
	746.592	0.049	0.052	0.02	0.02	0.007	0.005	0.007	0.005
	749.925	0.049	0.052	0.019	0.02	0.006	0.005	0.007	0.005
	753.258	0.049	0.052	0.02	0.02	0.006	0.005	0.007	0.005
	756.591	0.05	0.052	0.02	0.02	0.006	0.005	0.007	0.005
	759.924	0.05	0.052	0.02	0.02	0.007	0.005	0.007	0.005
	763.257	0.05	0.052	0.02	0.02	0.007	0.005	0.007	0.005
	766.59	0.05	0.052	0.02	0.02	0.006	0.005	0.007	0.005
	769.923	0.05	0.052	0.02	0.02	0.006	0.005	0.007	0.005
	773.256	0.05	0.052	0.02	0.02	0.006	0.005	0.007	0.005
	776.589	0.05	0.051	0.021	0.02	0.007	0.005	0.007	0.005
	779.922	0.05	0.051	0.021	0.02	0.006	0.005	0.007	0.005
	783.255	0.05	0.051	0.021	0.02	0.007	0.005	0.007	0.005
	786.588	0.049	0.051	0.02	0.02	0.006	0.005	0.007	0.005
	789.921	0.049	0.051	0.02	0.02	0.006	0.005	0.007	0.005
	793.254	0.049	0.051	0.02	0.02	0.006	0.005	0.007	0.005
	796.587	0.049	0.051	0.02	0.02	0.007	0.005	0.007	0.005
	799.92	0.049	0.051	0.02	0.02	0.007	0.005	0.007	0.005
	803.253	0.05	0.051	0.02	0.02	0.007	0.005	0.007	0.005
	806.586	0.05	0.051	0.02	0.02	0.007	0.005	0.007	0.005
	809.919	0.05	0.051	0.02	0.02	0.007	0.005	0.008	0.005
	813.252	0.05	0.051	0.02	0.02	0.008	0.005	0.007	0.005
	816.585	0.05	0.051	0.02	0.02	0.007	0.005	0.007	0.005
	819.918	0.05	0.051	0.02	0.02	0.008	0.005	0.007	0.005
	823.251	0.05	0.051	0.02	0.02	0.008	0.005	0.007	0.005
	826.584	0.049	0.051	0.02	0.02	0.008	0.005	0.007	0.005
	829.917	0.049	0.051	0.019	0.02	0.007	0.005	0.007	0.005
	833.25	0.048	0.051	0.019	0.02	0.007	0.005	0.006	0.005
	836.583	0.048	0.051	0.018	0.02	0.007	0.005	0.006	0.005
	839.916	0.048	0.051	0.018	0.02	0.007	0.005	0.006	0.005
	843.249	0.048	0.051	0.018	0.02	0.006	0.005	0.006	0.005
	846.582	0.048	0.051	0.019	0.02	0.006	0.005	0.006	0.005
	849.915	0.048	0.051	0.019	0.02	0.006	0.005	0.006	0.005
	853.248	0.048	0.051	0.019	0.02	0.006	0.005	0.006	0.005
	856.581	0.048	0.051	0.019	0.02	0.006	0.005	0.006	0.005
	859.914	0.048	0.051	0.02	0.02	0.006	0.005	0.007	0.005
	863.247	0.048	0.051	0.02	0.02	0.006	0.005	0.006	0.005
	866.58	0.049	0.051	0.02	0.02	0.006	0.005	0.007	0.005
	869.913	0.049	0.051	0.02	0.02	0.006	0.005	0.007	0.005
	873.246	0.049	0.051	0.02	0.02	0.006	0.005	0.007	0.005
	876.579	0.049	0.051	0.02	0.02	0.006	0.005	0.007	0.005
	879.912	0.049	0.051	0.019	0.02	0.006	0.004	0.006	0.005
	883.245	0.049	0.051	0.019	0.02	0.006	0.004	0.006	0.005
	886.578	0.049	0.051	0.019	0.02	0.006	0.004	0.006	0.005
	889.911	0.049	0.051	0.019	0.02	0.006	0.004	0.006	0.005
	893.244	0.049	0.05	0.019	0.02	0.006	0.004	0.006	0.005
	896.577	0.049	0.05	0.02	0.02	0.006	0.004	0.006	0.005
	899.91	0.05	0.05	0.02	0.02	0.006	0.004	0.006	0.005
	903.243	0.05	0.05	0.02	0.02	0.007	0.004	0.007	0.005
	906.576	0.05	0.05	0.02	0.02	0.007	0.004	0.007	0.005
	909.909	0.05	0.05	0.021	0.02	0.007	0.004	0.008	0.005
	913.242	0.051	0.05	0.02	0.02	0.007	0.004	0.007	0.005
	916.575	0.051	0.05	0.021	0.02	0.007	0.004	0.008	0.005
	919.908	0.051	0.05	0.021	0.02	0.007	0.004	0.007	0.005
	923.241	0.05	0.05	0.02	0.02	0.007	0.004	0.007	0.005
	926.574	0.05	0.05	0.02	0.02	0.007	0.004	0.007	0.005
	929.907	0.05	0.05	0.02	0.02	0.007	0.004	0.006	0.005
	933.24	0.05	0.05	0.02	0.02	0.007	0.004	0.007	0.005
	936.573	0.05	0.05	0.02	0.02	0.007	0.004	0.007	0.005
	939.906	0.049	0.05	0.02	0.02	0.007	0.004	0.006	0.005
	943.239	0.049	0.05	0.02	0.02	0.006	0.004	0.006	0.005
	946.572	0.049	0.05	0.02	0.02	0.006	0.004	0.006	0.005
	949.905	0.049	0.05	0.02	0.019	0.006	0.004	0.006	0.005
	953.238	0.049	0.05	0.02	0.019	0.006	0.004	0.006	0.005
	956.571	0.049	0.05	0.02	0.019	0.006	0.004	0.006	0.005
	959.904	0.049	0.05	0.021	0.019	0.006	0.004	0.007	0.005
	963.237	0.049	0.05	0.021	0.019	0.006	0.004	0.007	0.005
	966.57	0.049	0.05	0.021	0.019	0.006	0.004	0.007	0.005
	969.903	0.049	0.05	0.021	0.019	0.006	0.004	0.008	0.005
	973.236	0.049	0.05	0.021	0.019	0.007	0.004	0.008	0.005
	976.569	0.05	0.05	0.021	0.019	0.007	0.004	0.008	0.005
	979.902	0.05	0.05	0.021	0.019	0.007	0.004	0.008	0.005
	983.235	0.05	0.05	0.022	0.019	0.007	0.004	0.008	0.005
	986.568	0.05	0.05	0.022	0.019	0.007	0.004	0.008	0.005
	989.901	0.05	0.05	0.022	0.019	0.008	0.004	0.009	0.005
	993.234	0.05	0.05	0.022	0.019	0.008	0.004	0.009	0.005
	996.567	0.05	0.05	0.022	0.019	0.008	0.004	0.009	0.005
	999.9	0.05	0.05	0.022	0.019	0.008	0.004	0.009	0.005
	1003.23	0.049	0.05	0.022	0.019	0.008	0.004	0.009	0.005
	1006.57	0.049	0.05	0.022	0.019	0.008	0.004	0.009	0.005
	1009.9	0.049	0.049	0.022	0.019	0.008	0.004	0.009	0.005
	1013.23	0.049	0.049	0.022	0.019	0.008	0.004	0.009	0.005
	1016.57	0.049	0.049	0.021	0.019	0.007	0.004	0.009	0.005
	1019.9	0.048	0.049	0.021	0.019	0.007	0.004	0.009	0.005
	1023.23	0.048	0.049	0.021	0.019	0.007	0.004	0.009	0.005
	1026.56	0.048	0.049	0.02	0.019	0.006	0.004	0.009	0.005
	1029.9	0.048	0.049	0.02	0.019	0.006	0.004	0.008	0.005
	1033.23	0.048	0.049	0.02	0.019	0.006	0.004	0.008	0.005
	1036.56	0.048	0.049	0.02	0.019	0.006	0.004	0.008	0.005
	1039.9	0.048	0.049	0.02	0.019	0.006	0.004	0.008	0.005
	1043.23	0.048	0.049	0.02	0.019	0.006	0.004	0.008	0.005
	1046.56	0.048	0.049	0.02	0.019	0.006	0.004	0.008	0.005
	1049.89	0.048	0.049	0.02	0.019	0.006	0.004	0.008	0.005
	1053.23	0.048	0.049	0.02	0.019	0.006	0.004	0.008	0.005
	1056.56	0.048	0.049	0.02	0.019	0.006	0.004	0.008	0.005
	1059.89	0.048	0.049	0.019	0.019	0.006	0.004	0.008	0.005
	1063.23	0.048	0.049	0.019	0.019	0.006	0.004	0.008	0.005
	1066.56	0.048	0.049	0.02	0.019	0.007	0.004	0.008	0.005
	1069.89	0.048	0.049	0.02	0.019	0.007	0.004	0.008	0.005
	1073.23	0.048	0.049	0.02	0.019	0.007	0.004	0.008	0.005
	1076.56	0.048	0.049	0.02	0.019	0.007	0.004	0.008	0.005
	1079.89	0.048	0.049	0.02	0.019	0.007	0.004	0.008	0.005
	1083.22	0.048	0.049	0.02	0.019	0.008	0.004	0.008	0.005
	1086.56	0.048	0.049	0.02	0.019	0.008	0.004	0.008	0.005
	1089.89	0.049	0.049	0.02	0.019	0.008	0.004	0.008	0.005
	1093.22	0.048	0.049	0.02	0.019	0.008	0.004	0.008	0.005
	1096.56	0.048	0.049	0.02	0.019	0.007	0.004	0.007	0.005
	1099.89	0.048	0.049	0.02	0.019	0.007	0.004	0.007	0.005
	1103.22	0.048	0.049	0.02	0.019	0.008	0.004	0.008	0.005
	1106.56	0.048	0.049	0.02	0.019	0.008	0.004	0.008	0.005
	1109.89	0.048	0.049	0.02	0.019	0.008	0.004	0.008	0.005
	1113.22	0.048	0.049	0.021	0.019	0.008	0.004	0.008	0.005
	1116.56	0.048	0.049	0.021	0.019	0.007	0.004	0.008	0.005
	1119.89	0.048	0.049	0.02	0.019	0.007	0.004	0.008	0.005
	1123.22	0.048	0.049	0.02	0.019	0.007	0.004	0.008	0.005
	1126.55	0.048	0.049	0.02	0.019	0.007	0.004	0.008	0.005
	1129.89	0.048	0.049	0.02	0.019	0.006	0.004	0.008	0.005
	1133.22	0.048	0.048	0.021	0.019	0.007	0.004	0.008	0.005
	1136.55	0.048	0.048	0.02	0.019	0.006	0.004	0.008	0.005
	1139.89	0.048	0.048	0.02	0.019	0.006	0.004	0.008	0.005
	1143.22	0.048	0.048	0.02	0.019	0.007	0.004	0.008	0.005
	1146.55	0.048	0.048	0.02	0.019	0.007	0.004	0.008	0.005
	1149.88	0.048	0.048	0.02	0.019	0.007	0.004	0.008	0.005
	1153.22	0.048	0.048	0.021	0.019	0.008	0.004	0.008	0.005
	1156.55	0.048	0.048	0.021	0.019	0.008	0.004	0.009	0.005
	1159.88	0.048	0.048	0.02	0.019	0.008	0.004	0.008	0.005
	1163.22	0.048	0.048	0.02	0.019	0.007	0.004	0.009	0.005
	1166.55	0.048	0.048	0.021	0.019	0.007	0.004	0.009	0.005
	1169.88	0.048	0.048	0.021	0.019	0.007	0.004	0.009	0.005
	1173.22	0.048	0.048	0.021	0.019	0.007	0.004	0.009	0.005
	1176.55	0.048	0.048	0.021	0.019	0.007	0.004	0.009	0.005
	1179.88	0.048	0.048	0.021	0.019	0.007	0.004	0.008	0.005
	1183.21	0.048	0.048	0.021	0.019	0.007	0.004	0.008	0.005
	1186.55	0.048	0.048	0.021	0.019	0.006	0.004	0.008	0.005
	1189.88	0.048	0.048	0.022	0.019	0.006	0.004	0.008	0.005
	1193.21	0.048	0.048	0.022	0.019	0.006	0.004	0.008	0.005
	1196.55	0.049		0.022		0.006		0.007
		0.072	0.059

[truncated: 1 more sheets: Sheet9]
