# Supplementary material for: Human ACE2 receptor polymorphisms and altered susceptibility to SARS-CoV-2
Source: Commun Biol. 2021 Apr 12;4:475. doi: 10.1038/s42003-021-02030-3 (PMC8041869; doi:10.1038/s42003-021-02030-3)
Supplement: Supplementary file 9 — Supplementary Data 7 [file 42003_2021_2030_MOESM9_ESM.xlsx]

## Sheet: SuppData 5
Supplementary Data 7: Pseudovirus entry inhibition assay
	Relative infection %
Concentration (nM)	ACE2-WT-Fc			ACE2-S19P-Fc			ACE2-T92I-Fc			ACE2-K26R-Fc
791.667	100.422	73.5925	60.2855	19.2871	26.7217	25.8597	33.5099	27.5299	20.9033	1.18524	2.63985	4.68708
395.833	78.2257	55.0597	49.0796	37.6044	31.0856	34.0487	28.338	27.3682	25.321	11.4753	6.41106	8.99704
197.917	96.8663	57.4302	41.1062	49.4029	42.2915	39.1667	32.4324	34.318	32.2169	7.70405	10.9365	28.0147
98.9583	97.3512	59.1542	44.8236	61.5247	41.9682	51.7195	43.0457	48.056	43.0996	20.3107	18.048	33.5099
49.4792	92.1253	63.7335	58.9387	51.5579	62.4405	50.1571	49.6184	43.9616	52.5276	27.5299	34.6952	41.645
24.7396	92.4486	80.5423	71.8685	62.225	65.7807	67.7202	66.3734	50.5343	51.2346	37.8738	55.8139	92.0176
12.3698	100	79.6803	80.273	65.0804	64.0567	82.5357	71.1143	61.5247	75.2626	46.0627	61.0936	87.7076
